# Supplementary material for: Like-minded sources on Facebook are prevalent but not polarizing
Source: Nature. 2023 Jul 27;620(7972):137–44. doi: 10.1038/s41586-023-06297-w (PMC10396953; doi:10.1038/s41586-023-06297-w)
Supplement: Supplementary file 4 — Source Data Fig. 1 [file 41586_2023_6297_MOESM4_ESM.xlsx]

## Sheet: figure1A-source
variable	respondent_group	content_type	source	x_decile	y
likeminded_prop_pre	US MAP	All content	Like-minded sources	[0,0.1]	0.1162
likeminded_prop_pre	US MAP	All content	Like-minded sources	(0.1,0.2]	0.0805
likeminded_prop_pre	US MAP	All content	Like-minded sources	(0.2,0.3]	0.0902
likeminded_prop_pre	US MAP	All content	Like-minded sources	(0.3,0.4]	0.1013
likeminded_prop_pre	US MAP	All content	Like-minded sources	(0.4,0.5]	0.1129
likeminded_prop_pre	US MAP	All content	Like-minded sources	(0.5,0.6]	0.1196
likeminded_prop_pre	US MAP	All content	Like-minded sources	(0.6,0.7]	0.124
likeminded_prop_pre	US MAP	All content	Like-minded sources	(0.7,0.8]	0.1207
likeminded_prop_pre	US MAP	All content	Like-minded sources	(0.8,0.9]	0.0953
likeminded_prop_pre	US MAP	All content	Like-minded sources	(0.9,1]	0.0394
lm_civic_prop_pre	US MAP	Civic content	Like-minded sources	[0,0.1]	0.1435
lm_civic_prop_pre	US MAP	Civic content	Like-minded sources	(0.1,0.2]	0.0676
lm_civic_prop_pre	US MAP	Civic content	Like-minded sources	(0.2,0.3]	0.0717
lm_civic_prop_pre	US MAP	Civic content	Like-minded sources	(0.3,0.4]	0.0813
lm_civic_prop_pre	US MAP	Civic content	Like-minded sources	(0.4,0.5]	0.0922
lm_civic_prop_pre	US MAP	Civic content	Like-minded sources	(0.5,0.6]	0.0973
lm_civic_prop_pre	US MAP	Civic content	Like-minded sources	(0.6,0.7]	0.1101
lm_civic_prop_pre	US MAP	Civic content	Like-minded sources	(0.7,0.8]	0.121
lm_civic_prop_pre	US MAP	Civic content	Like-minded sources	(0.8,0.9]	0.1261
lm_civic_prop_pre	US MAP	Civic content	Like-minded sources	(0.9,1]	0.0891
lm_news_prop_pre	US MAP	News content	Like-minded sources	[0,0.1]	0.1553
lm_news_prop_pre	US MAP	News content	Like-minded sources	(0.1,0.2]	0.0874
lm_news_prop_pre	US MAP	News content	Like-minded sources	(0.2,0.3]	0.0927
lm_news_prop_pre	US MAP	News content	Like-minded sources	(0.3,0.4]	0.0999
lm_news_prop_pre	US MAP	News content	Like-minded sources	(0.4,0.5]	0.1056
lm_news_prop_pre	US MAP	News content	Like-minded sources	(0.5,0.6]	0.1041
lm_news_prop_pre	US MAP	News content	Like-minded sources	(0.6,0.7]	0.1074
lm_news_prop_pre	US MAP	News content	Like-minded sources	(0.7,0.8]	0.1045
lm_news_prop_pre	US MAP	News content	Like-minded sources	(0.8,0.9]	0.0897
lm_news_prop_pre	US MAP	News content	Like-minded sources	(0.9,1]	0.0535
other_civic_prop_pre	US MAP	Civic content	Neither like-minded nor cross cutting sources	[0,0.1]	0.2859
other_civic_prop_pre	US MAP	Civic content	Neither like-minded nor cross cutting sources	(0.1,0.2]	0.235
other_civic_prop_pre	US MAP	Civic content	Neither like-minded nor cross cutting sources	(0.2,0.3]	0.1449
other_civic_prop_pre	US MAP	Civic content	Neither like-minded nor cross cutting sources	(0.3,0.4]	0.0953
other_civic_prop_pre	US MAP	Civic content	Neither like-minded nor cross cutting sources	(0.4,0.5]	0.0688
other_civic_prop_pre	US MAP	Civic content	Neither like-minded nor cross cutting sources	(0.5,0.6]	0.0445
other_civic_prop_pre	US MAP	Civic content	Neither like-minded nor cross cutting sources	(0.6,0.7]	0.0347
other_civic_prop_pre	US MAP	Civic content	Neither like-minded nor cross cutting sources	(0.7,0.8]	0.0263
other_civic_prop_pre	US MAP	Civic content	Neither like-minded nor cross cutting sources	(0.8,0.9]	0.018
other_civic_prop_pre	US MAP	Civic content	Neither like-minded nor cross cutting sources	(0.9,1]	0.0466
other_news_prop_pre	US MAP	News content	Neither like-minded nor cross cutting sources	[0,0.1]	0.1435
other_news_prop_pre	US MAP	News content	Neither like-minded nor cross cutting sources	(0.1,0.2]	0.1822
other_news_prop_pre	US MAP	News content	Neither like-minded nor cross cutting sources	(0.2,0.3]	0.1733
other_news_prop_pre	US MAP	News content	Neither like-minded nor cross cutting sources	(0.3,0.4]	0.1466
other_news_prop_pre	US MAP	News content	Neither like-minded nor cross cutting sources	(0.4,0.5]	0.1164
other_news_prop_pre	US MAP	News content	Neither like-minded nor cross cutting sources	(0.5,0.6]	0.0767
other_news_prop_pre	US MAP	News content	Neither like-minded nor cross cutting sources	(0.6,0.7]	0.0539
other_news_prop_pre	US MAP	News content	Neither like-minded nor cross cutting sources	(0.7,0.8]	0.0353
other_news_prop_pre	US MAP	News content	Neither like-minded nor cross cutting sources	(0.8,0.9]	0.02
other_news_prop_pre	US MAP	News content	Neither like-minded nor cross cutting sources	(0.9,1]	0.052
other_prop_pre	US MAP	All content	Neither like-minded nor cross cutting sources	[0,0.1]	0.1466
other_prop_pre	US MAP	All content	Neither like-minded nor cross cutting sources	(0.1,0.2]	0.2466
other_prop_pre	US MAP	All content	Neither like-minded nor cross cutting sources	(0.2,0.3]	0.2157
other_prop_pre	US MAP	All content	Neither like-minded nor cross cutting sources	(0.3,0.4]	0.1433
other_prop_pre	US MAP	All content	Neither like-minded nor cross cutting sources	(0.4,0.5]	0.0873
other_prop_pre	US MAP	All content	Neither like-minded nor cross cutting sources	(0.5,0.6]	0.0532
other_prop_pre	US MAP	All content	Neither like-minded nor cross cutting sources	(0.6,0.7]	0.0353
other_prop_pre	US MAP	All content	Neither like-minded nor cross cutting sources	(0.7,0.8]	0.0232
other_prop_pre	US MAP	All content	Neither like-minded nor cross cutting sources	(0.8,0.9]	0.0144
other_prop_pre	US MAP	All content	Neither like-minded nor cross cutting sources	(0.9,1]	0.0343
xc_civic_prop_pre	US MAP	Civic content	Cross-cutting sources	[0,0.1]	0.4562
xc_civic_prop_pre	US MAP	Civic content	Cross-cutting sources	(0.1,0.2]	0.1778
xc_civic_prop_pre	US MAP	Civic content	Cross-cutting sources	(0.2,0.3]	0.1125
xc_civic_prop_pre	US MAP	Civic content	Cross-cutting sources	(0.3,0.4]	0.0799
xc_civic_prop_pre	US MAP	Civic content	Cross-cutting sources	(0.4,0.5]	0.0596
xc_civic_prop_pre	US MAP	Civic content	Cross-cutting sources	(0.5,0.6]	0.0408
xc_civic_prop_pre	US MAP	Civic content	Cross-cutting sources	(0.6,0.7]	0.0306
xc_civic_prop_pre	US MAP	Civic content	Cross-cutting sources	(0.7,0.8]	0.021
xc_civic_prop_pre	US MAP	Civic content	Cross-cutting sources	(0.8,0.9]	0.0117
xc_civic_prop_pre	US MAP	Civic content	Cross-cutting sources	(0.9,1]	0.0099
xc_news_prop_pre	US MAP	News content	Cross-cutting sources	[0,0.1]	0.492
xc_news_prop_pre	US MAP	News content	Cross-cutting sources	(0.1,0.2]	0.1897
xc_news_prop_pre	US MAP	News content	Cross-cutting sources	(0.2,0.3]	0.1093
xc_news_prop_pre	US MAP	News content	Cross-cutting sources	(0.3,0.4]	0.0712
xc_news_prop_pre	US MAP	News content	Cross-cutting sources	(0.4,0.5]	0.0497
xc_news_prop_pre	US MAP	News content	Cross-cutting sources	(0.5,0.6]	0.0317
xc_news_prop_pre	US MAP	News content	Cross-cutting sources	(0.6,0.7]	0.0229
xc_news_prop_pre	US MAP	News content	Cross-cutting sources	(0.7,0.8]	0.0156
xc_news_prop_pre	US MAP	News content	Cross-cutting sources	(0.8,0.9]	0.0089
xc_news_prop_pre	US MAP	News content	Cross-cutting sources	(0.9,1]	0.0089
xcutting_prop_pre	US MAP	All content	Cross-cutting sources	[0,0.1]	0.3953
xcutting_prop_pre	US MAP	All content	Cross-cutting sources	(0.1,0.2]	0.2209
xcutting_prop_pre	US MAP	All content	Cross-cutting sources	(0.2,0.3]	0.1368
xcutting_prop_pre	US MAP	All content	Cross-cutting sources	(0.3,0.4]	0.0901
xcutting_prop_pre	US MAP	All content	Cross-cutting sources	(0.4,0.5]	0.0613
xcutting_prop_pre	US MAP	All content	Cross-cutting sources	(0.5,0.6]	0.041
xcutting_prop_pre	US MAP	All content	Cross-cutting sources	(0.6,0.7]	0.0268
xcutting_prop_pre	US MAP	All content	Cross-cutting sources	(0.7,0.8]	0.0154
xcutting_prop_pre	US MAP	All content	Cross-cutting sources	(0.8,0.9]	0.0066
xcutting_prop_pre	US MAP	All content	Cross-cutting sources	(0.9,1]	0.0058

## Sheet: figure1B-source
content_type	source	x	cdf
All content	Like-minded sources	0.01	0.0429
All content	Like-minded sources	0.02	0.0498
All content	Like-minded sources	0.03	0.0572
All content	Like-minded sources	0.04	0.0646
All content	Like-minded sources	0.05	0.0719
All content	Like-minded sources	0.06	0.0792
All content	Like-minded sources	0.07	0.0865
All content	Like-minded sources	0.08	0.0937
All content	Like-minded sources	0.09	0.1012
All content	Like-minded sources	0.1	0.1087
All content	Like-minded sources	0.11	0.1162
All content	Like-minded sources	0.12	0.1238
All content	Like-minded sources	0.13	0.1312
All content	Like-minded sources	0.14	0.1393
All content	Like-minded sources	0.15	0.1473
All content	Like-minded sources	0.16	0.1552
All content	Like-minded sources	0.17	0.1631
All content	Like-minded sources	0.18	0.1714
All content	Like-minded sources	0.19	0.1797
All content	Like-minded sources	0.2	0.188
All content	Like-minded sources	0.21	0.1967
All content	Like-minded sources	0.22	0.2052
All content	Like-minded sources	0.23	0.214
All content	Like-minded sources	0.24	0.2226
All content	Like-minded sources	0.25	0.2314
All content	Like-minded sources	0.26	0.2408
All content	Like-minded sources	0.27	0.2497
All content	Like-minded sources	0.28	0.2588
All content	Like-minded sources	0.29	0.2679
All content	Like-minded sources	0.3	0.2775
All content	Like-minded sources	0.31	0.2869
All content	Like-minded sources	0.32	0.2964
All content	Like-minded sources	0.33	0.3058
All content	Like-minded sources	0.34	0.3165
All content	Like-minded sources	0.35	0.3262
All content	Like-minded sources	0.36	0.3362
All content	Like-minded sources	0.37	0.3464
All content	Like-minded sources	0.38	0.3564
All content	Like-minded sources	0.39	0.367
All content	Like-minded sources	0.4	0.3773
All content	Like-minded sources	0.41	0.3882
All content	Like-minded sources	0.42	0.3987
All content	Like-minded sources	0.43	0.4094
All content	Like-minded sources	0.44	0.4205
All content	Like-minded sources	0.45	0.4316
All content	Like-minded sources	0.46	0.4428
All content	Like-minded sources	0.47	0.4538
All content	Like-minded sources	0.48	0.465
All content	Like-minded sources	0.49	0.4763
All content	Like-minded sources	0.5	0.4875
All content	Like-minded sources	0.51	0.5011
All content	Like-minded sources	0.52	0.5124
All content	Like-minded sources	0.53	0.5241
All content	Like-minded sources	0.54	0.5359
All content	Like-minded sources	0.55	0.5477
All content	Like-minded sources	0.56	0.5597
All content	Like-minded sources	0.57	0.5718
All content	Like-minded sources	0.58	0.584
All content	Like-minded sources	0.59	0.5961
All content	Like-minded sources	0.6	0.6081
All content	Like-minded sources	0.61	0.6207
All content	Like-minded sources	0.62	0.6328
All content	Like-minded sources	0.63	0.645
All content	Like-minded sources	0.64	0.6575
All content	Like-minded sources	0.65	0.6699
All content	Like-minded sources	0.66	0.6822
All content	Like-minded sources	0.67	0.6944
All content	Like-minded sources	0.68	0.7078
All content	Like-minded sources	0.69	0.72
All content	Like-minded sources	0.7	0.7322
All content	Like-minded sources	0.71	0.7446
All content	Like-minded sources	0.72	0.7573
All content	Like-minded sources	0.73	0.7696
All content	Like-minded sources	0.74	0.7818
All content	Like-minded sources	0.75	0.794
All content	Like-minded sources	0.76	0.8065
All content	Like-minded sources	0.77	0.8185
All content	Like-minded sources	0.78	0.8304
All content	Like-minded sources	0.79	0.8421
All content	Like-minded sources	0.8	0.8537
All content	Like-minded sources	0.81	0.8653
All content	Like-minded sources	0.82	0.8764
All content	Like-minded sources	0.83	0.8873
All content	Like-minded sources	0.84	0.898
All content	Like-minded sources	0.85	0.9081
All content	Like-minded sources	0.86	0.918
All content	Like-minded sources	0.87	0.9276
All content	Like-minded sources	0.88	0.9365
All content	Like-minded sources	0.89	0.9453
All content	Like-minded sources	0.9	0.9533
All content	Like-minded sources	0.91	0.9606
All content	Like-minded sources	0.92	0.9672
All content	Like-minded sources	0.93	0.9732
All content	Like-minded sources	0.94	0.9784
All content	Like-minded sources	0.95	0.9827
All content	Like-minded sources	0.96	0.9861
All content	Like-minded sources	0.97	0.9886
All content	Like-minded sources	0.98	0.9903
All content	Like-minded sources	0.99	0.9914
All content	Like-minded sources	1	0.992
All content	Like-minded sources	1.01	1
Civic content	Like-minded sources	0.01	0.074
Civic content	Like-minded sources	0.02	0.0819
Civic content	Like-minded sources	0.03	0.0892
Civic content	Like-minded sources	0.04	0.0964
Civic content	Like-minded sources	0.05	0.1033
Civic content	Like-minded sources	0.06	0.1102
Civic content	Like-minded sources	0.07	0.117
Civic content	Like-minded sources	0.08	0.1237
Civic content	Like-minded sources	0.09	0.1306
Civic content	Like-minded sources	0.1	0.137
Civic content	Like-minded sources	0.11	0.1435
Civic content	Like-minded sources	0.12	0.1501
Civic content	Like-minded sources	0.13	0.1559
Civic content	Like-minded sources	0.14	0.1632
Civic content	Like-minded sources	0.15	0.1703
Civic content	Like-minded sources	0.16	0.1766
Civic content	Like-minded sources	0.17	0.1827
Civic content	Like-minded sources	0.18	0.1901
Civic content	Like-minded sources	0.19	0.1968
Civic content	Like-minded sources	0.2	0.2032
Civic content	Like-minded sources	0.21	0.2112
Civic content	Like-minded sources	0.22	0.2178
Civic content	Like-minded sources	0.23	0.2246
Civic content	Like-minded sources	0.24	0.2313
Civic content	Like-minded sources	0.25	0.238
Civic content	Like-minded sources	0.26	0.247
Civic content	Like-minded sources	0.27	0.2536
Civic content	Like-minded sources	0.28	0.2608
Civic content	Like-minded sources	0.29	0.2674
Civic content	Like-minded sources	0.3	0.2755
Civic content	Like-minded sources	0.31	0.2829
Civic content	Like-minded sources	0.32	0.2901
Civic content	Like-minded sources	0.33	0.2972
Civic content	Like-minded sources	0.34	0.3086
Civic content	Like-minded sources	0.35	0.3154
Civic content	Like-minded sources	0.36	0.3229
Civic content	Like-minded sources	0.37	0.3307
Civic content	Like-minded sources	0.38	0.3379
Civic content	Like-minded sources	0.39	0.3469
Civic content	Like-minded sources	0.4	0.3547
Civic content	Like-minded sources	0.41	0.3641
Civic content	Like-minded sources	0.42	0.372
Civic content	Like-minded sources	0.43	0.3803
Civic content	Like-minded sources	0.44	0.3893
Civic content	Like-minded sources	0.45	0.3983
Civic content	Like-minded sources	0.46	0.4069
Civic content	Like-minded sources	0.47	0.4154
Civic content	Like-minded sources	0.48	0.424
Civic content	Like-minded sources	0.49	0.4327
Civic content	Like-minded sources	0.5	0.441
Civic content	Like-minded sources	0.51	0.4564
Civic content	Like-minded sources	0.52	0.4649
Civic content	Like-minded sources	0.53	0.474
Civic content	Like-minded sources	0.54	0.4834
Civic content	Like-minded sources	0.55	0.4927
Civic content	Like-minded sources	0.56	0.5024
Civic content	Like-minded sources	0.57	0.5124
Civic content	Like-minded sources	0.58	0.5226
Civic content	Like-minded sources	0.59	0.5325
Civic content	Like-minded sources	0.6	0.5425
Civic content	Like-minded sources	0.61	0.5537
Civic content	Like-minded sources	0.62	0.5638
Civic content	Like-minded sources	0.63	0.5739
Civic content	Like-minded sources	0.64	0.5848
Civic content	Like-minded sources	0.65	0.5956
Civic content	Like-minded sources	0.66	0.6064
Civic content	Like-minded sources	0.67	0.6166
Civic content	Like-minded sources	0.68	0.6304
Civic content	Like-minded sources	0.69	0.6414
Civic content	Like-minded sources	0.7	0.6525
Civic content	Like-minded sources	0.71	0.6638
Civic content	Like-minded sources	0.72	0.6758
Civic content	Like-minded sources	0.73	0.687
Civic content	Like-minded sources	0.74	0.6988
Civic content	Like-minded sources	0.75	0.7103
Civic content	Like-minded sources	0.76	0.7235
Civic content	Like-minded sources	0.77	0.7353
Civic content	Like-minded sources	0.78	0.7472
Civic content	Like-minded sources	0.79	0.7595
Civic content	Like-minded sources	0.8	0.7717
Civic content	Like-minded sources	0.81	0.7848
Civic content	Like-minded sources	0.82	0.797
Civic content	Like-minded sources	0.83	0.8094
Civic content	Like-minded sources	0.84	0.8225
Civic content	Like-minded sources	0.85	0.8349
Civic content	Like-minded sources	0.86	0.8475
Civic content	Like-minded sources	0.87	0.8605
Civic content	Like-minded sources	0.88	0.8729
Civic content	Like-minded sources	0.89	0.8859
Civic content	Like-minded sources	0.9	0.8985
Civic content	Like-minded sources	0.91	0.9109
Civic content	Like-minded sources	0.92	0.9228
Civic content	Like-minded sources	0.93	0.9345
Civic content	Like-minded sources	0.94	0.9456
Civic content	Like-minded sources	0.95	0.956
Civic content	Like-minded sources	0.96	0.9654
Civic content	Like-minded sources	0.97	0.9737
Civic content	Like-minded sources	0.98	0.9804
Civic content	Like-minded sources	0.99	0.985
Civic content	Like-minded sources	1	0.9872
Civic content	Like-minded sources	1.01	1
News content	Like-minded sources	0.01	0.0794
News content	Like-minded sources	0.02	0.0867
News content	Like-minded sources	0.03	0.0939
News content	Like-minded sources	0.04	0.1013
News content	Like-minded sources	0.05	0.1087
News content	Like-minded sources	0.06	0.1161
News content	Like-minded sources	0.07	0.1239
News content	Like-minded sources	0.08	0.1315
News content	Like-minded sources	0.09	0.1396
News content	Like-minded sources	0.1	0.1473
News content	Like-minded sources	0.11	0.1553
News content	Like-minded sources	0.12	0.1638
News content	Like-minded sources	0.13	0.1711
News content	Like-minded sources	0.14	0.1804
News content	Like-minded sources	0.15	0.1895
News content	Like-minded sources	0.16	0.1977
News content	Like-minded sources	0.17	0.2055
News content	Like-minded sources	0.18	0.2153
News content	Like-minded sources	0.19	0.2239
News content	Like-minded sources	0.2	0.2323
News content	Like-minded sources	0.21	0.2427
News content	Like-minded sources	0.22	0.2513
News content	Like-minded sources	0.23	0.2603
News content	Like-minded sources	0.24	0.2689
News content	Like-minded sources	0.25	0.2776
News content	Like-minded sources	0.26	0.2892
News content	Like-minded sources	0.27	0.298
News content	Like-minded sources	0.28	0.3073
News content	Like-minded sources	0.29	0.3158
News content	Like-minded sources	0.3	0.326
News content	Like-minded sources	0.31	0.3354
News content	Like-minded sources	0.32	0.3447
News content	Like-minded sources	0.33	0.3538
News content	Like-minded sources	0.34	0.3676
News content	Like-minded sources	0.35	0.3763
News content	Like-minded sources	0.36	0.3856
News content	Like-minded sources	0.37	0.3953
News content	Like-minded sources	0.38	0.4042
News content	Like-minded sources	0.39	0.415
News content	Like-minded sources	0.4	0.4243
News content	Like-minded sources	0.41	0.4352
News content	Like-minded sources	0.42	0.4447
News content	Like-minded sources	0.43	0.4546
News content	Like-minded sources	0.44	0.4651
News content	Like-minded sources	0.45	0.4753
News content	Like-minded sources	0.46	0.4853
News content	Like-minded sources	0.47	0.495
News content	Like-minded sources	0.48	0.5049
News content	Like-minded sources	0.49	0.5148
News content	Like-minded sources	0.5	0.5241
News content	Like-minded sources	0.51	0.5408
News content	Like-minded sources	0.52	0.5502
News content	Like-minded sources	0.53	0.5603
News content	Like-minded sources	0.54	0.5707
News content	Like-minded sources	0.55	0.5808
News content	Like-minded sources	0.56	0.5911
News content	Like-minded sources	0.57	0.6018
News content	Like-minded sources	0.58	0.6128
News content	Like-minded sources	0.59	0.6231
News content	Like-minded sources	0.6	0.6334
News content	Like-minded sources	0.61	0.6449
News content	Like-minded sources	0.62	0.6552
News content	Like-minded sources	0.63	0.6654
News content	Like-minded sources	0.64	0.6764
News content	Like-minded sources	0.65	0.6872
News content	Like-minded sources	0.66	0.6976
News content	Like-minded sources	0.67	0.7076
News content	Like-minded sources	0.68	0.7208
News content	Like-minded sources	0.69	0.7312
News content	Like-minded sources	0.7	0.7417
News content	Like-minded sources	0.71	0.7522
News content	Like-minded sources	0.72	0.7634
News content	Like-minded sources	0.73	0.7735
News content	Like-minded sources	0.74	0.7839
News content	Like-minded sources	0.75	0.7941
News content	Like-minded sources	0.76	0.8057
News content	Like-minded sources	0.77	0.8158
News content	Like-minded sources	0.78	0.8259
News content	Like-minded sources	0.79	0.8362
News content	Like-minded sources	0.8	0.8461
News content	Like-minded sources	0.81	0.8568
News content	Like-minded sources	0.82	0.8664
News content	Like-minded sources	0.83	0.8761
News content	Like-minded sources	0.84	0.8861
News content	Like-minded sources	0.85	0.8953
News content	Like-minded sources	0.86	0.9045
News content	Like-minded sources	0.87	0.9136
News content	Like-minded sources	0.88	0.9219
News content	Like-minded sources	0.89	0.9307
News content	Like-minded sources	0.9	0.9388
News content	Like-minded sources	0.91	0.9465
News content	Like-minded sources	0.92	0.9536
News content	Like-minded sources	0.93	0.9604
News content	Like-minded sources	0.94	0.9666
News content	Like-minded sources	0.95	0.9722
News content	Like-minded sources	0.96	0.9771
News content	Like-minded sources	0.97	0.9811
News content	Like-minded sources	0.98	0.9844
News content	Like-minded sources	0.99	0.9867
News content	Like-minded sources	1	0.988
News content	Like-minded sources	1.01	1
Civic content	Neither like-minded nor cross cutting sources	0.01	0.028
Civic content	Neither like-minded nor cross cutting sources	0.02	0.0377
Civic content	Neither like-minded nor cross cutting sources	0.03	0.0557
Civic content	Neither like-minded nor cross cutting sources	0.04	0.0794
Civic content	Neither like-minded nor cross cutting sources	0.05	0.1067
Civic content	Neither like-minded nor cross cutting sources	0.06	0.1361
Civic content	Neither like-minded nor cross cutting sources	0.07	0.1664
Civic content	Neither like-minded nor cross cutting sources	0.08	0.1967
Civic content	Neither like-minded nor cross cutting sources	0.09	0.2272
Civic content	Neither like-minded nor cross cutting sources	0.1	0.2568
Civic content	Neither like-minded nor cross cutting sources	0.11	0.2859
Civic content	Neither like-minded nor cross cutting sources	0.12	0.3143
Civic content	Neither like-minded nor cross cutting sources	0.13	0.3403
Civic content	Neither like-minded nor cross cutting sources	0.14	0.3673
Civic content	Neither like-minded nor cross cutting sources	0.15	0.3927
Civic content	Neither like-minded nor cross cutting sources	0.16	0.4165
Civic content	Neither like-minded nor cross cutting sources	0.17	0.4387
Civic content	Neither like-minded nor cross cutting sources	0.18	0.4613
Civic content	Neither like-minded nor cross cutting sources	0.19	0.4818
Civic content	Neither like-minded nor cross cutting sources	0.2	0.501
Civic content	Neither like-minded nor cross cutting sources	0.21	0.5208
Civic content	Neither like-minded nor cross cutting sources	0.22	0.5385
Civic content	Neither like-minded nor cross cutting sources	0.23	0.5553
Civic content	Neither like-minded nor cross cutting sources	0.24	0.5713
Civic content	Neither like-minded nor cross cutting sources	0.25	0.5861
Civic content	Neither like-minded nor cross cutting sources	0.26	0.6028
Civic content	Neither like-minded nor cross cutting sources	0.27	0.6164
Civic content	Neither like-minded nor cross cutting sources	0.28	0.6295
Civic content	Neither like-minded nor cross cutting sources	0.29	0.6414
Civic content	Neither like-minded nor cross cutting sources	0.3	0.6544
Civic content	Neither like-minded nor cross cutting sources	0.31	0.6658
Civic content	Neither like-minded nor cross cutting sources	0.32	0.6766
Civic content	Neither like-minded nor cross cutting sources	0.33	0.6868
Civic content	Neither like-minded nor cross cutting sources	0.34	0.7011
Civic content	Neither like-minded nor cross cutting sources	0.35	0.7098
Civic content	Neither like-minded nor cross cutting sources	0.36	0.7188
Civic content	Neither like-minded nor cross cutting sources	0.37	0.7277
Civic content	Neither like-minded nor cross cutting sources	0.38	0.7353
Civic content	Neither like-minded nor cross cutting sources	0.39	0.7447
Civic content	Neither like-minded nor cross cutting sources	0.4	0.7521
Civic content	Neither like-minded nor cross cutting sources	0.41	0.7611
Civic content	Neither like-minded nor cross cutting sources	0.42	0.7681
Civic content	Neither like-minded nor cross cutting sources	0.43	0.775
Civic content	Neither like-minded nor cross cutting sources	0.44	0.7825
Civic content	Neither like-minded nor cross cutting sources	0.45	0.7894
Civic content	Neither like-minded nor cross cutting sources	0.46	0.7956
Civic content	Neither like-minded nor cross cutting sources	0.47	0.8013
Civic content	Neither like-minded nor cross cutting sources	0.48	0.8071
Civic content	Neither like-minded nor cross cutting sources	0.49	0.8124
Civic content	Neither like-minded nor cross cutting sources	0.5	0.817
Civic content	Neither like-minded nor cross cutting sources	0.51	0.8299
Civic content	Neither like-minded nor cross cutting sources	0.52	0.8342
Civic content	Neither like-minded nor cross cutting sources	0.53	0.8388
Civic content	Neither like-minded nor cross cutting sources	0.54	0.8435
Civic content	Neither like-minded nor cross cutting sources	0.55	0.8479
Civic content	Neither like-minded nor cross cutting sources	0.56	0.8523
Civic content	Neither like-minded nor cross cutting sources	0.57	0.857
Civic content	Neither like-minded nor cross cutting sources	0.58	0.8618
Civic content	Neither like-minded nor cross cutting sources	0.59	0.8658
Civic content	Neither like-minded nor cross cutting sources	0.6	0.8693
Civic content	Neither like-minded nor cross cutting sources	0.61	0.8744
Civic content	Neither like-minded nor cross cutting sources	0.62	0.8778
Civic content	Neither like-minded nor cross cutting sources	0.63	0.8811
Civic content	Neither like-minded nor cross cutting sources	0.64	0.8851
Civic content	Neither like-minded nor cross cutting sources	0.65	0.8886
Civic content	Neither like-minded nor cross cutting sources	0.66	0.8916
Civic content	Neither like-minded nor cross cutting sources	0.67	0.894
Civic content	Neither like-minded nor cross cutting sources	0.68	0.9008
Civic content	Neither like-minded nor cross cutting sources	0.69	0.9035
Civic content	Neither like-minded nor cross cutting sources	0.7	0.9063
Civic content	Neither like-minded nor cross cutting sources	0.71	0.9091
Civic content	Neither like-minded nor cross cutting sources	0.72	0.9125
Civic content	Neither like-minded nor cross cutting sources	0.73	0.9147
Civic content	Neither like-minded nor cross cutting sources	0.74	0.9173
Civic content	Neither like-minded nor cross cutting sources	0.75	0.9195
Civic content	Neither like-minded nor cross cutting sources	0.76	0.9237
Civic content	Neither like-minded nor cross cutting sources	0.77	0.9258
Civic content	Neither like-minded nor cross cutting sources	0.78	0.9279
Civic content	Neither like-minded nor cross cutting sources	0.79	0.9303
Civic content	Neither like-minded nor cross cutting sources	0.8	0.9323
Civic content	Neither like-minded nor cross cutting sources	0.81	0.9354
Civic content	Neither like-minded nor cross cutting sources	0.82	0.9372
Civic content	Neither like-minded nor cross cutting sources	0.83	0.9391
Civic content	Neither like-minded nor cross cutting sources	0.84	0.9417
Civic content	Neither like-minded nor cross cutting sources	0.85	0.9432
Civic content	Neither like-minded nor cross cutting sources	0.86	0.9448
Civic content	Neither like-minded nor cross cutting sources	0.87	0.9469
Civic content	Neither like-minded nor cross cutting sources	0.88	0.9483
Civic content	Neither like-minded nor cross cutting sources	0.89	0.9502
Civic content	Neither like-minded nor cross cutting sources	0.9	0.9519
Civic content	Neither like-minded nor cross cutting sources	0.91	0.9534
Civic content	Neither like-minded nor cross cutting sources	0.92	0.9548
Civic content	Neither like-minded nor cross cutting sources	0.93	0.9561
Civic content	Neither like-minded nor cross cutting sources	0.94	0.9573
Civic content	Neither like-minded nor cross cutting sources	0.95	0.9585
Civic content	Neither like-minded nor cross cutting sources	0.96	0.9595
Civic content	Neither like-minded nor cross cutting sources	0.97	0.9603
Civic content	Neither like-minded nor cross cutting sources	0.98	0.961
Civic content	Neither like-minded nor cross cutting sources	0.99	0.9616
Civic content	Neither like-minded nor cross cutting sources	1	0.9619
Civic content	Neither like-minded nor cross cutting sources	1.01	1
News content	Neither like-minded nor cross cutting sources	0.01	0.0246
News content	Neither like-minded nor cross cutting sources	0.02	0.0288
News content	Neither like-minded nor cross cutting sources	0.03	0.0356
News content	Neither like-minded nor cross cutting sources	0.04	0.0445
News content	Neither like-minded nor cross cutting sources	0.05	0.0553
News content	Neither like-minded nor cross cutting sources	0.06	0.0674
News content	Neither like-minded nor cross cutting sources	0.07	0.0808
News content	Neither like-minded nor cross cutting sources	0.08	0.0953
News content	Neither like-minded nor cross cutting sources	0.09	0.1108
News content	Neither like-minded nor cross cutting sources	0.1	0.1268
News content	Neither like-minded nor cross cutting sources	0.11	0.1435
News content	Neither like-minded nor cross cutting sources	0.12	0.1608
News content	Neither like-minded nor cross cutting sources	0.13	0.1776
News content	Neither like-minded nor cross cutting sources	0.14	0.1963
News content	Neither like-minded nor cross cutting sources	0.15	0.2149
News content	Neither like-minded nor cross cutting sources	0.16	0.233
News content	Neither like-minded nor cross cutting sources	0.17	0.2509
News content	Neither like-minded nor cross cutting sources	0.18	0.2703
News content	Neither like-minded nor cross cutting sources	0.19	0.2886
News content	Neither like-minded nor cross cutting sources	0.2	0.3065
News content	Neither like-minded nor cross cutting sources	0.21	0.3257
News content	Neither like-minded nor cross cutting sources	0.22	0.3437
News content	Neither like-minded nor cross cutting sources	0.23	0.3619
News content	Neither like-minded nor cross cutting sources	0.24	0.3796
News content	Neither like-minded nor cross cutting sources	0.25	0.397
News content	Neither like-minded nor cross cutting sources	0.26	0.4164
News content	Neither like-minded nor cross cutting sources	0.27	0.433
News content	Neither like-minded nor cross cutting sources	0.28	0.4498
News content	Neither like-minded nor cross cutting sources	0.29	0.466
News content	Neither like-minded nor cross cutting sources	0.3	0.4831
News content	Neither like-minded nor cross cutting sources	0.31	0.4991
News content	Neither like-minded nor cross cutting sources	0.32	0.5148
News content	Neither like-minded nor cross cutting sources	0.33	0.5299
News content	Neither like-minded nor cross cutting sources	0.34	0.5495
News content	Neither like-minded nor cross cutting sources	0.35	0.5632
News content	Neither like-minded nor cross cutting sources	0.36	0.5773
News content	Neither like-minded nor cross cutting sources	0.37	0.5915
News content	Neither like-minded nor cross cutting sources	0.38	0.6042
News content	Neither like-minded nor cross cutting sources	0.39	0.6189
News content	Neither like-minded nor cross cutting sources	0.4	0.6315
News content	Neither like-minded nor cross cutting sources	0.41	0.6456
News content	Neither like-minded nor cross cutting sources	0.42	0.6577
News content	Neither like-minded nor cross cutting sources	0.43	0.6696
News content	Neither like-minded nor cross cutting sources	0.44	0.682
News content	Neither like-minded nor cross cutting sources	0.45	0.6939
News content	Neither like-minded nor cross cutting sources	0.46	0.7048
News content	Neither like-minded nor cross cutting sources	0.47	0.7152
News content	Neither like-minded nor cross cutting sources	0.48	0.7255
News content	Neither like-minded nor cross cutting sources	0.49	0.7352
News content	Neither like-minded nor cross cutting sources	0.5	0.7438
News content	Neither like-minded nor cross cutting sources	0.51	0.762
News content	Neither like-minded nor cross cutting sources	0.52	0.77
News content	Neither like-minded nor cross cutting sources	0.53	0.7783
News content	Neither like-minded nor cross cutting sources	0.54	0.7866
News content	Neither like-minded nor cross cutting sources	0.55	0.7943
News content	Neither like-minded nor cross cutting sources	0.56	0.8021
News content	Neither like-minded nor cross cutting sources	0.57	0.8099
News content	Neither like-minded nor cross cutting sources	0.58	0.8177
News content	Neither like-minded nor cross cutting sources	0.59	0.8246
News content	Neither like-minded nor cross cutting sources	0.6	0.8309
News content	Neither like-minded nor cross cutting sources	0.61	0.8387
News content	Neither like-minded nor cross cutting sources	0.62	0.8443
News content	Neither like-minded nor cross cutting sources	0.63	0.8498
News content	Neither like-minded nor cross cutting sources	0.64	0.8561
News content	Neither like-minded nor cross cutting sources	0.65	0.8616
News content	Neither like-minded nor cross cutting sources	0.66	0.8665
News content	Neither like-minded nor cross cutting sources	0.67	0.8705
News content	Neither like-minded nor cross cutting sources	0.68	0.8801
News content	Neither like-minded nor cross cutting sources	0.69	0.8843
News content	Neither like-minded nor cross cutting sources	0.7	0.8885
News content	Neither like-minded nor cross cutting sources	0.71	0.8926
News content	Neither like-minded nor cross cutting sources	0.72	0.8975
News content	Neither like-minded nor cross cutting sources	0.73	0.9005
News content	Neither like-minded nor cross cutting sources	0.74	0.9042
News content	Neither like-minded nor cross cutting sources	0.75	0.9072
News content	Neither like-minded nor cross cutting sources	0.76	0.913
News content	Neither like-minded nor cross cutting sources	0.77	0.9158
News content	Neither like-minded nor cross cutting sources	0.78	0.9185
News content	Neither like-minded nor cross cutting sources	0.79	0.9214
News content	Neither like-minded nor cross cutting sources	0.8	0.924
News content	Neither like-minded nor cross cutting sources	0.81	0.928
News content	Neither like-minded nor cross cutting sources	0.82	0.9301
News content	Neither like-minded nor cross cutting sources	0.83	0.9323
News content	Neither like-minded nor cross cutting sources	0.84	0.9355
News content	Neither like-minded nor cross cutting sources	0.85	0.937
News content	Neither like-minded nor cross cutting sources	0.86	0.9388
News content	Neither like-minded nor cross cutting sources	0.87	0.9412
News content	Neither like-minded nor cross cutting sources	0.88	0.9426
News content	Neither like-minded nor cross cutting sources	0.89	0.9448
News content	Neither like-minded nor cross cutting sources	0.9	0.9466
News content	Neither like-minded nor cross cutting sources	0.91	0.948
News content	Neither like-minded nor cross cutting sources	0.92	0.9493
News content	Neither like-minded nor cross cutting sources	0.93	0.9506
News content	Neither like-minded nor cross cutting sources	0.94	0.9517
News content	Neither like-minded nor cross cutting sources	0.95	0.9527
News content	Neither like-minded nor cross cutting sources	0.96	0.9535
News content	Neither like-minded nor cross cutting sources	0.97	0.9542
News content	Neither like-minded nor cross cutting sources	0.98	0.9547
News content	Neither like-minded nor cross cutting sources	0.99	0.9551
News content	Neither like-minded nor cross cutting sources	1	0.9553
News content	Neither like-minded nor cross cutting sources	1.01	1
All content	Neither like-minded nor cross cutting sources	0.01	0.0175
All content	Neither like-minded nor cross cutting sources	0.02	0.0196
All content	Neither like-minded nor cross cutting sources	0.03	0.024
All content	Neither like-minded nor cross cutting sources	0.04	0.0312
All content	Neither like-minded nor cross cutting sources	0.05	0.0412
All content	Neither like-minded nor cross cutting sources	0.06	0.054
All content	Neither like-minded nor cross cutting sources	0.07	0.0689
All content	Neither like-minded nor cross cutting sources	0.08	0.0859
All content	Neither like-minded nor cross cutting sources	0.09	0.1048
All content	Neither like-minded nor cross cutting sources	0.1	0.1251
All content	Neither like-minded nor cross cutting sources	0.11	0.1466
All content	Neither like-minded nor cross cutting sources	0.12	0.1694
All content	Neither like-minded nor cross cutting sources	0.13	0.1925
All content	Neither like-minded nor cross cutting sources	0.14	0.2171
All content	Neither like-minded nor cross cutting sources	0.15	0.242
All content	Neither like-minded nor cross cutting sources	0.16	0.2672
All content	Neither like-minded nor cross cutting sources	0.17	0.292
All content	Neither like-minded nor cross cutting sources	0.18	0.3177
All content	Neither like-minded nor cross cutting sources	0.19	0.3431
All content	Neither like-minded nor cross cutting sources	0.2	0.368
All content	Neither like-minded nor cross cutting sources	0.21	0.3932
All content	Neither like-minded nor cross cutting sources	0.22	0.4176
All content	Neither like-minded nor cross cutting sources	0.23	0.4415
All content	Neither like-minded nor cross cutting sources	0.24	0.4648
All content	Neither like-minded nor cross cutting sources	0.25	0.4874
All content	Neither like-minded nor cross cutting sources	0.26	0.51
All content	Neither like-minded nor cross cutting sources	0.27	0.5312
All content	Neither like-minded nor cross cutting sources	0.28	0.5517
All content	Neither like-minded nor cross cutting sources	0.29	0.5714
All content	Neither like-minded nor cross cutting sources	0.3	0.5907
All content	Neither like-minded nor cross cutting sources	0.31	0.6089
All content	Neither like-minded nor cross cutting sources	0.32	0.6264
All content	Neither like-minded nor cross cutting sources	0.33	0.643
All content	Neither like-minded nor cross cutting sources	0.34	0.6603
All content	Neither like-minded nor cross cutting sources	0.35	0.6752
All content	Neither like-minded nor cross cutting sources	0.36	0.6895
All content	Neither like-minded nor cross cutting sources	0.37	0.7034
All content	Neither like-minded nor cross cutting sources	0.38	0.7164
All content	Neither like-minded nor cross cutting sources	0.39	0.7291
All content	Neither like-minded nor cross cutting sources	0.4	0.7408
All content	Neither like-minded nor cross cutting sources	0.41	0.7522
All content	Neither like-minded nor cross cutting sources	0.42	0.7628
All content	Neither like-minded nor cross cutting sources	0.43	0.773
All content	Neither like-minded nor cross cutting sources	0.44	0.7828
All content	Neither like-minded nor cross cutting sources	0.45	0.792
All content	Neither like-minded nor cross cutting sources	0.46	0.8007
All content	Neither like-minded nor cross cutting sources	0.47	0.8089
All content	Neither like-minded nor cross cutting sources	0.48	0.8168
All content	Neither like-minded nor cross cutting sources	0.49	0.8241
All content	Neither like-minded nor cross cutting sources	0.5	0.8311
All content	Neither like-minded nor cross cutting sources	0.51	0.8396
All content	Neither like-minded nor cross cutting sources	0.52	0.8459
All content	Neither like-minded nor cross cutting sources	0.53	0.852
All content	Neither like-minded nor cross cutting sources	0.54	0.8579
All content	Neither like-minded nor cross cutting sources	0.55	0.8636
All content	Neither like-minded nor cross cutting sources	0.56	0.869
All content	Neither like-minded nor cross cutting sources	0.57	0.8742
All content	Neither like-minded nor cross cutting sources	0.58	0.8792
All content	Neither like-minded nor cross cutting sources	0.59	0.8839
All content	Neither like-minded nor cross cutting sources	0.6	0.8883
All content	Neither like-minded nor cross cutting sources	0.61	0.8928
All content	Neither like-minded nor cross cutting sources	0.62	0.897
All content	Neither like-minded nor cross cutting sources	0.63	0.9009
All content	Neither like-minded nor cross cutting sources	0.64	0.9049
All content	Neither like-minded nor cross cutting sources	0.65	0.9085
All content	Neither like-minded nor cross cutting sources	0.66	0.912
All content	Neither like-minded nor cross cutting sources	0.67	0.9152
All content	Neither like-minded nor cross cutting sources	0.68	0.9191
All content	Neither like-minded nor cross cutting sources	0.69	0.9222
All content	Neither like-minded nor cross cutting sources	0.7	0.9252
All content	Neither like-minded nor cross cutting sources	0.71	0.9281
All content	Neither like-minded nor cross cutting sources	0.72	0.931
All content	Neither like-minded nor cross cutting sources	0.73	0.9335
All content	Neither like-minded nor cross cutting sources	0.74	0.936
All content	Neither like-minded nor cross cutting sources	0.75	0.9384
All content	Neither like-minded nor cross cutting sources	0.76	0.9411
All content	Neither like-minded nor cross cutting sources	0.77	0.9432
All content	Neither like-minded nor cross cutting sources	0.78	0.9453
All content	Neither like-minded nor cross cutting sources	0.79	0.9473
All content	Neither like-minded nor cross cutting sources	0.8	0.9492
All content	Neither like-minded nor cross cutting sources	0.81	0.9513
All content	Neither like-minded nor cross cutting sources	0.82	0.9531
All content	Neither like-minded nor cross cutting sources	0.83	0.9548
All content	Neither like-minded nor cross cutting sources	0.84	0.9565
All content	Neither like-minded nor cross cutting sources	0.85	0.958
All content	Neither like-minded nor cross cutting sources	0.86	0.9594
All content	Neither like-minded nor cross cutting sources	0.87	0.9609
All content	Neither like-minded nor cross cutting sources	0.88	0.9622
All content	Neither like-minded nor cross cutting sources	0.89	0.9635
All content	Neither like-minded nor cross cutting sources	0.9	0.9646
All content	Neither like-minded nor cross cutting sources	0.91	0.9657
All content	Neither like-minded nor cross cutting sources	0.92	0.9667
All content	Neither like-minded nor cross cutting sources	0.93	0.9676
All content	Neither like-minded nor cross cutting sources	0.94	0.9685
All content	Neither like-minded nor cross cutting sources	0.95	0.9693
All content	Neither like-minded nor cross cutting sources	0.96	0.97
All content	Neither like-minded nor cross cutting sources	0.97	0.9705
All content	Neither like-minded nor cross cutting sources	0.98	0.9711
All content	Neither like-minded nor cross cutting sources	0.99	0.9716
All content	Neither like-minded nor cross cutting sources	1	0.972
All content	Neither like-minded nor cross cutting sources	1.01	1
Civic content	Cross-cutting sources	0.01	0.1214
Civic content	Cross-cutting sources	0.02	0.1698
Civic content	Cross-cutting sources	0.03	0.2134
Civic content	Cross-cutting sources	0.04	0.2529
Civic content	Cross-cutting sources	0.05	0.2889
Civic content	Cross-cutting sources	0.06	0.3222
Civic content	Cross-cutting sources	0.07	0.3532
Civic content	Cross-cutting sources	0.08	0.3813
Civic content	Cross-cutting sources	0.09	0.4081
Civic content	Cross-cutting sources	0.1	0.4328
Civic content	Cross-cutting sources	0.11	0.4562
Civic content	Cross-cutting sources	0.12	0.4787
Civic content	Cross-cutting sources	0.13	0.4984
Civic content	Cross-cutting sources	0.14	0.5193
Civic content	Cross-cutting sources	0.15	0.5387
Civic content	Cross-cutting sources	0.16	0.5561
Civic content	Cross-cutting sources	0.17	0.572
Civic content	Cross-cutting sources	0.18	0.5891
Civic content	Cross-cutting sources	0.19	0.6045
Civic content	Cross-cutting sources	0.2	0.6185
Civic content	Cross-cutting sources	0.21	0.6339
Civic content	Cross-cutting sources	0.22	0.6469
Civic content	Cross-cutting sources	0.23	0.6596
Civic content	Cross-cutting sources	0.24	0.6715
Civic content	Cross-cutting sources	0.25	0.683
Civic content	Cross-cutting sources	0.26	0.6962
Civic content	Cross-cutting sources	0.27	0.7067
Civic content	Cross-cutting sources	0.28	0.7172
Civic content	Cross-cutting sources	0.29	0.7267
Civic content	Cross-cutting sources	0.3	0.7371
Civic content	Cross-cutting sources	0.31	0.7465
Civic content	Cross-cutting sources	0.32	0.7553
Civic content	Cross-cutting sources	0.33	0.7637
Civic content	Cross-cutting sources	0.34	0.7754
Civic content	Cross-cutting sources	0.35	0.7827
Civic content	Cross-cutting sources	0.36	0.7904
Civic content	Cross-cutting sources	0.37	0.798
Civic content	Cross-cutting sources	0.38	0.8047
Civic content	Cross-cutting sources	0.39	0.8124
Civic content	Cross-cutting sources	0.4	0.8189
Civic content	Cross-cutting sources	0.41	0.8264
Civic content	Cross-cutting sources	0.42	0.8325
Civic content	Cross-cutting sources	0.43	0.8386
Civic content	Cross-cutting sources	0.44	0.845
Civic content	Cross-cutting sources	0.45	0.851
Civic content	Cross-cutting sources	0.46	0.8567
Civic content	Cross-cutting sources	0.47	0.862
Civic content	Cross-cutting sources	0.48	0.8673
Civic content	Cross-cutting sources	0.49	0.8722
Civic content	Cross-cutting sources	0.5	0.8767
Civic content	Cross-cutting sources	0.51	0.886
Civic content	Cross-cutting sources	0.52	0.8902
Civic content	Cross-cutting sources	0.53	0.8946
Civic content	Cross-cutting sources	0.54	0.8989
Civic content	Cross-cutting sources	0.55	0.903
Civic content	Cross-cutting sources	0.56	0.9071
Civic content	Cross-cutting sources	0.57	0.9113
Civic content	Cross-cutting sources	0.58	0.9155
Civic content	Cross-cutting sources	0.59	0.9191
Civic content	Cross-cutting sources	0.6	0.9227
Civic content	Cross-cutting sources	0.61	0.9268
Civic content	Cross-cutting sources	0.62	0.93
Civic content	Cross-cutting sources	0.63	0.9332
Civic content	Cross-cutting sources	0.64	0.9367
Civic content	Cross-cutting sources	0.65	0.9399
Civic content	Cross-cutting sources	0.66	0.9428
Civic content	Cross-cutting sources	0.67	0.9453
Civic content	Cross-cutting sources	0.68	0.9497
Civic content	Cross-cutting sources	0.69	0.9524
Civic content	Cross-cutting sources	0.7	0.9549
Civic content	Cross-cutting sources	0.71	0.9574
Civic content	Cross-cutting sources	0.72	0.9601
Civic content	Cross-cutting sources	0.73	0.9622
Civic content	Cross-cutting sources	0.74	0.9645
Civic content	Cross-cutting sources	0.75	0.9666
Civic content	Cross-cutting sources	0.76	0.9693
Civic content	Cross-cutting sources	0.77	0.9712
Civic content	Cross-cutting sources	0.78	0.973
Civic content	Cross-cutting sources	0.79	0.9748
Civic content	Cross-cutting sources	0.8	0.9765
Civic content	Cross-cutting sources	0.81	0.9784
Civic content	Cross-cutting sources	0.82	0.9799
Civic content	Cross-cutting sources	0.83	0.9813
Civic content	Cross-cutting sources	0.84	0.9828
Civic content	Cross-cutting sources	0.85	0.984
Civic content	Cross-cutting sources	0.86	0.9851
Civic content	Cross-cutting sources	0.87	0.9864
Civic content	Cross-cutting sources	0.88	0.9873
Civic content	Cross-cutting sources	0.89	0.9883
Civic content	Cross-cutting sources	0.9	0.9893
Civic content	Cross-cutting sources	0.91	0.9901
Civic content	Cross-cutting sources	0.92	0.9908
Civic content	Cross-cutting sources	0.93	0.9914
Civic content	Cross-cutting sources	0.94	0.992
Civic content	Cross-cutting sources	0.95	0.9924
Civic content	Cross-cutting sources	0.96	0.9929
Civic content	Cross-cutting sources	0.97	0.9931
Civic content	Cross-cutting sources	0.98	0.9934
Civic content	Cross-cutting sources	0.99	0.9936
Civic content	Cross-cutting sources	1	0.9936
Civic content	Cross-cutting sources	1.01	1
News content	Cross-cutting sources	0.01	0.1259
News content	Cross-cutting sources	0.02	0.1712
News content	Cross-cutting sources	0.03	0.2172
News content	Cross-cutting sources	0.04	0.261
News content	Cross-cutting sources	0.05	0.3017
News content	Cross-cutting sources	0.06	0.3395
News content	Cross-cutting sources	0.07	0.3747
News content	Cross-cutting sources	0.08	0.4071
News content	Cross-cutting sources	0.09	0.4377
News content	Cross-cutting sources	0.1	0.4657
News content	Cross-cutting sources	0.11	0.492
News content	Cross-cutting sources	0.12	0.5168
News content	Cross-cutting sources	0.13	0.5383
News content	Cross-cutting sources	0.14	0.5612
News content	Cross-cutting sources	0.15	0.5824
News content	Cross-cutting sources	0.16	0.6009
News content	Cross-cutting sources	0.17	0.6177
News content	Cross-cutting sources	0.18	0.6357
News content	Cross-cutting sources	0.19	0.6514
News content	Cross-cutting sources	0.2	0.6659
News content	Cross-cutting sources	0.21	0.6817
News content	Cross-cutting sources	0.22	0.6949
News content	Cross-cutting sources	0.23	0.7076
News content	Cross-cutting sources	0.24	0.7195
News content	Cross-cutting sources	0.25	0.7306
News content	Cross-cutting sources	0.26	0.7438
News content	Cross-cutting sources	0.27	0.7538
News content	Cross-cutting sources	0.28	0.7636
News content	Cross-cutting sources	0.29	0.7725
News content	Cross-cutting sources	0.3	0.7824
News content	Cross-cutting sources	0.31	0.791
News content	Cross-cutting sources	0.32	0.799
News content	Cross-cutting sources	0.33	0.8064
News content	Cross-cutting sources	0.34	0.8175
News content	Cross-cutting sources	0.35	0.824
News content	Cross-cutting sources	0.36	0.8306
News content	Cross-cutting sources	0.37	0.8374
News content	Cross-cutting sources	0.38	0.8433
News content	Cross-cutting sources	0.39	0.8502
News content	Cross-cutting sources	0.4	0.8557
News content	Cross-cutting sources	0.41	0.8622
News content	Cross-cutting sources	0.42	0.8674
News content	Cross-cutting sources	0.43	0.8725
News content	Cross-cutting sources	0.44	0.878
News content	Cross-cutting sources	0.45	0.883
News content	Cross-cutting sources	0.46	0.8877
News content	Cross-cutting sources	0.47	0.892
News content	Cross-cutting sources	0.48	0.8962
News content	Cross-cutting sources	0.49	0.9002
News content	Cross-cutting sources	0.5	0.9038
News content	Cross-cutting sources	0.51	0.9119
News content	Cross-cutting sources	0.52	0.9153
News content	Cross-cutting sources	0.53	0.9187
News content	Cross-cutting sources	0.54	0.922
News content	Cross-cutting sources	0.55	0.9252
News content	Cross-cutting sources	0.56	0.9284
News content	Cross-cutting sources	0.57	0.9316
News content	Cross-cutting sources	0.58	0.9348
News content	Cross-cutting sources	0.59	0.9377
News content	Cross-cutting sources	0.6	0.9404
News content	Cross-cutting sources	0.61	0.9436
News content	Cross-cutting sources	0.62	0.9461
News content	Cross-cutting sources	0.63	0.9484
News content	Cross-cutting sources	0.64	0.951
News content	Cross-cutting sources	0.65	0.9534
News content	Cross-cutting sources	0.66	0.9555
News content	Cross-cutting sources	0.67	0.9574
News content	Cross-cutting sources	0.68	0.9609
News content	Cross-cutting sources	0.69	0.9628
News content	Cross-cutting sources	0.7	0.9647
News content	Cross-cutting sources	0.71	0.9666
News content	Cross-cutting sources	0.72	0.9685
News content	Cross-cutting sources	0.73	0.9701
News content	Cross-cutting sources	0.74	0.9717
News content	Cross-cutting sources	0.75	0.9732
News content	Cross-cutting sources	0.76	0.9754
News content	Cross-cutting sources	0.77	0.9768
News content	Cross-cutting sources	0.78	0.9781
News content	Cross-cutting sources	0.79	0.9794
News content	Cross-cutting sources	0.8	0.9807
News content	Cross-cutting sources	0.81	0.9822
News content	Cross-cutting sources	0.82	0.9833
News content	Cross-cutting sources	0.83	0.9843
News content	Cross-cutting sources	0.84	0.9855
News content	Cross-cutting sources	0.85	0.9863
News content	Cross-cutting sources	0.86	0.9872
News content	Cross-cutting sources	0.87	0.9882
News content	Cross-cutting sources	0.88	0.9889
News content	Cross-cutting sources	0.89	0.9897
News content	Cross-cutting sources	0.9	0.9905
News content	Cross-cutting sources	0.91	0.9911
News content	Cross-cutting sources	0.92	0.9916
News content	Cross-cutting sources	0.93	0.9921
News content	Cross-cutting sources	0.94	0.9926
News content	Cross-cutting sources	0.95	0.993
News content	Cross-cutting sources	0.96	0.9933
News content	Cross-cutting sources	0.97	0.9936
News content	Cross-cutting sources	0.98	0.9938
News content	Cross-cutting sources	0.99	0.9939
News content	Cross-cutting sources	1	0.994
News content	Cross-cutting sources	1.01	1
All content	Cross-cutting sources	0.01	0.0608
All content	Cross-cutting sources	0.02	0.0916
All content	Cross-cutting sources	0.03	0.1275
All content	Cross-cutting sources	0.04	0.165
All content	Cross-cutting sources	0.05	0.202
All content	Cross-cutting sources	0.06	0.2376
All content	Cross-cutting sources	0.07	0.272
All content	Cross-cutting sources	0.08	0.305
All content	Cross-cutting sources	0.09	0.3365
All content	Cross-cutting sources	0.1	0.3665
All content	Cross-cutting sources	0.11	0.3953
All content	Cross-cutting sources	0.12	0.4227
All content	Cross-cutting sources	0.13	0.4484
All content	Cross-cutting sources	0.14	0.4735
All content	Cross-cutting sources	0.15	0.497
All content	Cross-cutting sources	0.16	0.5194
All content	Cross-cutting sources	0.17	0.5404
All content	Cross-cutting sources	0.18	0.5609
All content	Cross-cutting sources	0.19	0.5802
All content	Cross-cutting sources	0.2	0.5983
All content	Cross-cutting sources	0.21	0.6162
All content	Cross-cutting sources	0.22	0.6327
All content	Cross-cutting sources	0.23	0.6486
All content	Cross-cutting sources	0.24	0.6636
All content	Cross-cutting sources	0.25	0.678
All content	Cross-cutting sources	0.26	0.6923
All content	Cross-cutting sources	0.27	0.7055
All content	Cross-cutting sources	0.28	0.7181
All content	Cross-cutting sources	0.29	0.7301
All content	Cross-cutting sources	0.3	0.7419
All content	Cross-cutting sources	0.31	0.753
All content	Cross-cutting sources	0.32	0.7635
All content	Cross-cutting sources	0.33	0.7737
All content	Cross-cutting sources	0.34	0.7846
All content	Cross-cutting sources	0.35	0.7938
All content	Cross-cutting sources	0.36	0.8028
All content	Cross-cutting sources	0.37	0.8114
All content	Cross-cutting sources	0.38	0.8196
All content	Cross-cutting sources	0.39	0.8278
All content	Cross-cutting sources	0.4	0.8353
All content	Cross-cutting sources	0.41	0.843
All content	Cross-cutting sources	0.42	0.8501
All content	Cross-cutting sources	0.43	0.8569
All content	Cross-cutting sources	0.44	0.8635
All content	Cross-cutting sources	0.45	0.8699
All content	Cross-cutting sources	0.46	0.876
All content	Cross-cutting sources	0.47	0.8817
All content	Cross-cutting sources	0.48	0.8873
All content	Cross-cutting sources	0.49	0.8928
All content	Cross-cutting sources	0.5	0.8978
All content	Cross-cutting sources	0.51	0.9043
All content	Cross-cutting sources	0.52	0.9091
All content	Cross-cutting sources	0.53	0.9136
All content	Cross-cutting sources	0.54	0.9181
All content	Cross-cutting sources	0.55	0.9223
All content	Cross-cutting sources	0.56	0.9265
All content	Cross-cutting sources	0.57	0.9306
All content	Cross-cutting sources	0.58	0.9345
All content	Cross-cutting sources	0.59	0.9382
All content	Cross-cutting sources	0.6	0.9417
All content	Cross-cutting sources	0.61	0.9453
All content	Cross-cutting sources	0.62	0.9486
All content	Cross-cutting sources	0.63	0.9516
All content	Cross-cutting sources	0.64	0.9547
All content	Cross-cutting sources	0.65	0.9575
All content	Cross-cutting sources	0.66	0.9602
All content	Cross-cutting sources	0.67	0.9626
All content	Cross-cutting sources	0.68	0.9656
All content	Cross-cutting sources	0.69	0.9679
All content	Cross-cutting sources	0.7	0.9701
All content	Cross-cutting sources	0.71	0.9721
All content	Cross-cutting sources	0.72	0.9742
All content	Cross-cutting sources	0.73	0.976
All content	Cross-cutting sources	0.74	0.9777
All content	Cross-cutting sources	0.75	0.9793
All content	Cross-cutting sources	0.76	0.9812
All content	Cross-cutting sources	0.77	0.9826
All content	Cross-cutting sources	0.78	0.9839
All content	Cross-cutting sources	0.79	0.9852
All content	Cross-cutting sources	0.8	0.9864
All content	Cross-cutting sources	0.81	0.9876
All content	Cross-cutting sources	0.82	0.9885
All content	Cross-cutting sources	0.83	0.9894
All content	Cross-cutting sources	0.84	0.9903
All content	Cross-cutting sources	0.85	0.991
All content	Cross-cutting sources	0.86	0.9916
All content	Cross-cutting sources	0.87	0.9923
All content	Cross-cutting sources	0.88	0.9928
All content	Cross-cutting sources	0.89	0.9933
All content	Cross-cutting sources	0.9	0.9938
All content	Cross-cutting sources	0.91	0.9942
All content	Cross-cutting sources	0.92	0.9945
All content	Cross-cutting sources	0.93	0.9949
All content	Cross-cutting sources	0.94	0.9952
All content	Cross-cutting sources	0.95	0.9954
All content	Cross-cutting sources	0.96	0.9956
All content	Cross-cutting sources	0.97	0.9958
All content	Cross-cutting sources	0.98	0.996
All content	Cross-cutting sources	0.99	0.9961
All content	Cross-cutting sources	1	0.9962
All content	Cross-cutting sources	1.01	1
