# Supplementary material for: Like-minded sources on Facebook are prevalent but not polarizing
Source: Nature. 2023 Jul 27;620(7972):137–44. doi: 10.1038/s41586-023-06297-w (PMC10396953; doi:10.1038/s41586-023-06297-w)
Supplement: Supplementary file 5 — Source Data Fig. 2 [file 41586_2023_6297_MOESM5_ESM.csv]

vpv_date	treatment_group	like_minded
2020-06-26	control	0.546
2020-06-26	treatment	0.544
2020-06-27	control	0.545
2020-06-27	treatment	0.541
2020-06-28	control	0.544
2020-06-28	treatment	0.54
2020-06-29	control	0.547
2020-06-29	treatment	0.544
2020-06-30	control	0.547
2020-06-30	treatment	0.544
2020-07-01	control	0.546
2020-07-01	treatment	0.543
2020-07-02	control	0.543
2020-07-02	treatment	0.538
2020-07-03	control	0.542
2020-07-03	treatment	0.538
2020-07-04	control	0.543
2020-07-04	treatment	0.542
2020-07-05	control	0.538
2020-07-05	treatment	0.537
2020-07-06	control	0.542
2020-07-06	treatment	0.537
2020-07-07	control	0.542
2020-07-07	treatment	0.538
2020-07-08	control	0.543
2020-07-08	treatment	0.54
2020-07-09	control	0.542
2020-07-09	treatment	0.541
2020-07-10	control	0.544
2020-07-10	treatment	0.541
2020-07-11	control	0.542
2020-07-11	treatment	0.541
2020-07-12	control	0.541
2020-07-12	treatment	0.537
2020-07-13	control	0.54
2020-07-13	treatment	0.537
2020-07-14	control	0.543
2020-07-14	treatment	0.542
2020-07-15	control	0.545
2020-07-15	treatment	0.542
2020-07-16	control	0.543
2020-07-16	treatment	0.541
2020-07-17	control	0.543
2020-07-17	treatment	0.54
2020-07-18	control	0.543
2020-07-18	treatment	0.54
2020-07-19	control	0.538
2020-07-19	treatment	0.536
2020-07-20	control	0.541
2020-07-20	treatment	0.538
2020-07-21	control	0.539
2020-07-21	treatment	0.54
2020-07-22	control	0.54
2020-07-22	treatment	0.54
2020-07-23	control	0.541
2020-07-23	treatment	0.537
2020-07-24	control	0.542
2020-07-24	treatment	0.54
2020-07-25	control	0.538
2020-07-25	treatment	0.535
2020-07-26	control	0.538
2020-07-26	treatment	0.537
2020-07-27	control	0.538
2020-07-27	treatment	0.536
2020-07-28	control	0.542
2020-07-28	treatment	0.541
2020-07-29	control	0.543
2020-07-29	treatment	0.541
2020-07-30	control	0.548
2020-07-30	treatment	0.544
2020-07-31	control	0.544
2020-07-31	treatment	0.54
2020-08-01	control	0.541
2020-08-01	treatment	0.538
2020-08-02	control	0.537
2020-08-02	treatment	0.536
2020-08-03	control	0.537
2020-08-03	treatment	0.538
2020-08-04	control	0.544
2020-08-04	treatment	0.54
2020-08-05	control	0.541
2020-08-05	treatment	0.538
2020-08-06	control	0.54
2020-08-06	treatment	0.536
2020-08-07	control	0.54
2020-08-07	treatment	0.538
2020-08-08	control	0.537
2020-08-08	treatment	0.535
2020-08-09	control	0.536
2020-08-09	treatment	0.534
2020-08-10	control	0.539
2020-08-10	treatment	0.535
2020-08-11	control	0.547
2020-08-11	treatment	0.545
2020-08-12	control	0.544
2020-08-12	treatment	0.544
2020-08-13	control	0.547
2020-08-13	treatment	0.546
2020-08-14	control	0.546
2020-08-14	treatment	0.544
2020-08-15	control	0.543
2020-08-15	treatment	0.543
2020-08-16	control	0.54
2020-08-16	treatment	0.537
2020-08-17	control	0.545
2020-08-17	treatment	0.541
2020-08-18	control	0.545
2020-08-18	treatment	0.543
2020-08-19	control	0.546
2020-08-19	treatment	0.542
2020-08-20	control	0.546
2020-08-20	treatment	0.543
2020-08-21	control	0.544
2020-08-21	treatment	0.54
2020-08-22	control	0.542
2020-08-22	treatment	0.539
2020-08-23	control	0.54
2020-08-23	treatment	0.54
2020-08-24	control	0.543
2020-08-24	treatment	0.54
2020-08-25	control	0.548
2020-08-25	treatment	0.545
2020-08-26	control	0.551
2020-08-26	treatment	0.547
2020-08-27	control	0.551
2020-08-27	treatment	0.547
2020-08-28	control	0.553
2020-08-28	treatment	0.55
2020-08-29	control	0.548
2020-08-29	treatment	0.544
2020-08-30	control	0.545
2020-08-30	treatment	0.542
2020-08-31	control	0.545
2020-08-31	treatment	0.542
2020-09-01	control	0.548
2020-09-01	treatment	0.542
2020-09-02	control	0.546
2020-09-02	treatment	0.543
2020-09-03	control	0.548
2020-09-03	treatment	0.543
2020-09-04	control	0.546
2020-09-04	treatment	0.539
2020-09-05	control	0.543
2020-09-05	treatment	0.538
2020-09-06	control	0.539
2020-09-06	treatment	0.537
2020-09-07	control	0.543
2020-09-07	treatment	0.537
2020-09-08	control	0.543
2020-09-08	treatment	0.539
2020-09-09	control	0.544
2020-09-09	treatment	0.54
2020-09-10	control	0.544
2020-09-10	treatment	0.543
2020-09-11	control	0.546
2020-09-11	treatment	0.542
2020-09-12	control	0.543
2020-09-12	treatment	0.538
2020-09-13	control	0.54
2020-09-13	treatment	0.535
2020-09-14	control	0.541
2020-09-14	treatment	0.538
2020-09-15	control	0.545
2020-09-15	treatment	0.545
2020-09-16	control	0.545
2020-09-16	treatment	0.543
2020-09-17	control	0.544
2020-09-17	treatment	0.539
2020-09-18	control	0.553
2020-09-18	treatment	0.55
2020-09-19	control	0.552
2020-09-19	treatment	0.549
2020-09-20	control	0.544
2020-09-20	treatment	0.541
2020-09-21	control	0.546
2020-09-21	treatment	0.543
2020-09-22	control	0.549
2020-09-22	treatment	0.545
2020-09-23	control	0.552
2020-09-23	treatment	0.552
2020-09-24	control	0.552
2020-09-24	treatment	0.476
2020-09-25	control	0.547
2020-09-25	treatment	0.356
2020-09-26	control	0.545
2020-09-26	treatment	0.354
2020-09-27	control	0.544
2020-09-27	treatment	0.357
2020-09-28	control	0.545
2020-09-28	treatment	0.365
2020-09-29	control	0.556
2020-09-29	treatment	0.382
2020-09-30	control	0.558
2020-09-30	treatment	0.381
2020-10-01	control	0.551
2020-10-01	treatment	0.376
2020-10-02	control	0.556
2020-10-02	treatment	0.399
2020-10-03	control	0.55
2020-10-03	treatment	0.369
2020-10-04	control	0.545
2020-10-04	treatment	0.359
2020-10-05	control	0.547
2020-10-05	treatment	0.365
2020-10-06	control	0.549
2020-10-06	treatment	0.366
2020-10-07	control	0.557
2020-10-07	treatment	0.387
2020-10-08	control	0.554
2020-10-08	treatment	0.384
2020-10-09	control	0.545
2020-10-09	treatment	0.371
2020-10-10	control	0.542
2020-10-10	treatment	0.361
2020-10-11	control	0.541
2020-10-11	treatment	0.359
2020-10-12	control	0.545
2020-10-12	treatment	0.391
2020-10-13	control	0.547
2020-10-13	treatment	0.369
2020-10-14	control	0.546
2020-10-14	treatment	0.383
2020-10-15	control	0.545
2020-10-15	treatment	0.364
2020-10-16	control	0.545
2020-10-16	treatment	0.386
2020-10-17	control	0.542
2020-10-17	treatment	0.366
2020-10-18	control	0.538
2020-10-18	treatment	0.351
2020-10-19	control	0.538
2020-10-19	treatment	0.391
2020-10-20	control	0.542
2020-10-20	treatment	0.37
2020-10-21	control	0.541
2020-10-21	treatment	0.381
2020-10-22	control	0.542
2020-10-22	treatment	0.404
2020-10-23	control	0.54
2020-10-23	treatment	0.365
2020-10-24	control	0.539
2020-10-24	treatment	0.342
2020-10-25	control	0.534
2020-10-25	treatment	0.326
2020-10-26	control	0.532
2020-10-26	treatment	0.401
2020-10-27	control	0.542
2020-10-27	treatment	0.359
2020-10-28	control	0.547
2020-10-28	treatment	0.37
2020-10-29	control	0.538
2020-10-29	treatment	0.365
2020-10-30	control	0.54
2020-10-30	treatment	0.34
2020-10-31	control	0.544
2020-10-31	treatment	0.346
2020-11-01	control	0.539
2020-11-01	treatment	0.339
2020-11-02	control	0.543
2020-11-02	treatment	0.452
2020-11-03	control	0.559
2020-11-03	treatment	0.426
2020-11-04	control	0.561
2020-11-04	treatment	0.337
2020-11-05	control	0.555
2020-11-05	treatment	0.336
2020-11-06	control	0.553
2020-11-06	treatment	0.339
2020-11-07	control	0.564
2020-11-07	treatment	0.37
2020-11-08	control	0.547
2020-11-08	treatment	0.358
2020-11-09	control	0.541
2020-11-09	treatment	0.37
2020-11-10	control	0.54
2020-11-10	treatment	0.346
2020-11-11	control	0.538
2020-11-11	treatment	0.36
2020-11-12	control	0.531
2020-11-12	treatment	0.34
2020-11-13	control	0.532
2020-11-13	treatment	0.345
2020-11-14	control	0.53
2020-11-14	treatment	0.329
2020-11-15	control	0.524
2020-11-15	treatment	0.324
2020-11-16	control	0.525
2020-11-16	treatment	0.35
2020-11-17	control	0.529
2020-11-17	treatment	0.355
2020-11-18	control	0.53
2020-11-18	treatment	0.353
2020-11-19	control	0.532
2020-11-19	treatment	0.329
2020-11-20	control	0.528
2020-11-20	treatment	0.34
2020-11-21	control	0.527
2020-11-21	treatment	0.334
2020-11-22	control	0.525
2020-11-22	treatment	0.317
2020-11-23	control	0.527
2020-11-23	treatment	0.308
2020-11-24	control	0.532
2020-11-24	treatment	0.313
2020-11-25	control	0.53
2020-11-25	treatment	0.315
2020-11-26	control	0.534
2020-11-26	treatment	0.321
2020-11-27	control	0.524
2020-11-27	treatment	0.308
2020-11-28	control	0.518
2020-11-28	treatment	0.306
2020-11-29	control	0.52
2020-11-29	treatment	0.307
2020-11-30	control	0.52
2020-11-30	treatment	0.305
2020-12-01	control	0.524
2020-12-01	treatment	0.309
2020-12-02	control	0.528
2020-12-02	treatment	0.327
2020-12-03	control	0.53
2020-12-03	treatment	0.353
2020-12-04	control	0.532
2020-12-04	treatment	0.352
2020-12-05	control	0.532
2020-12-05	treatment	0.321
2020-12-06	control	0.531
2020-12-06	treatment	0.307
2020-12-07	control	0.531
2020-12-07	treatment	0.32
2020-12-08	control	0.533
2020-12-08	treatment	0.345
2020-12-09	control	0.534
2020-12-09	treatment	0.344
2020-12-10	control	0.534
2020-12-10	treatment	0.357
2020-12-11	control	0.54
2020-12-11	treatment	0.361
2020-12-12	control	0.537
2020-12-12	treatment	0.322
2020-12-13	control	0.534
2020-12-13	treatment	0.307
2020-12-14	control	0.536
2020-12-14	treatment	0.335
2020-12-15	control	0.537
2020-12-15	treatment	0.346
2020-12-16	control	0.537
2020-12-16	treatment	0.342
2020-12-17	control	0.537
2020-12-17	treatment	0.339
2020-12-18	control	0.535
2020-12-18	treatment	0.341
2020-12-19	control	0.534
2020-12-19	treatment	0.319
2020-12-20	control	0.533
2020-12-20	treatment	0.309
2020-12-21	control	0.534
2020-12-21	treatment	0.308
2020-12-22	control	0.539
2020-12-22	treatment	0.307
