# Supplementary material for: Like-minded sources on Facebook are prevalent but not polarizing
Source: Nature. 2023 Jul 27;620(7972):137–44. doi: 10.1038/s41586-023-06297-w (PMC10396953; doi:10.1038/s41586-023-06297-w)
Supplement: Supplementary file 6 — Source Data Fig. 3 [file 41586_2023_6297_MOESM6_ESM.zip]

Archive with 2 entries (2 files):
- 41586_2023_6297_MOESM9_ESM-corrected.csv
- __MACOSX/._41586_2023_6297_MOESM9_ESM-corrected.csv
