# Supplementary material for: Like-minded sources on Facebook are prevalent but not polarizing
Source: Nature. 2023 Jul 27;620(7972):137–44. doi: 10.1038/s41586-023-06297-w (PMC10396953; doi:10.1038/s41586-023-06297-w)
Supplement: Supplementary file 6 — Source Data Fig. 3 [file 41586_2023_6297_MOESM6_ESM.zip › 41586_2023_6297_MOESM9_ESM-corrected.csv]

facet_label	dv_label	ate	std_error	pval	adj_pval
A) Total exposure	Like-minded sources	-0.772122694	0.012529939	0	0
A) Total exposure	Cross-cutting sources	0.433673579	0.014739121	0	0
A) Total exposure	Neither like-minded nor cross-cutting sources	0.678311162	0.014151222	0	0
A) Total exposure	Civic content	-0.054284883	0.01166182	3.00E-06	3.00E-06
A) Total exposure	News content	0.048704782	0.013011995	0.000182	0.000182
A) Total exposure	Uncivil content	-0.15345895	0.012123041	0	0
A) Total exposure	Content with slur words	-0.038078976	0.010956984	0.000511	0.000511
A) Total exposure	Misinformation repeat offenders	-0.103921278	0.010833859	0	0
A) Total exposure	Views per day	-0.051597791	0.013787828	0.000183	0.000183
B) Total engagement	Time spent on Facebook	-0.023110911	0.013815937	0.094386	0.094386
B) Total engagement	Passive eng. w/like-minded sources	-0.242412817	0.011497588	0	0
B) Total engagement	Passive eng. w/civic content from like-minded sources	-0.136102963	0.011948125	0	0
B) Total engagement	Passive eng. w/cross-cutting sources	0.107959339	0.014203384	0	0
B) Total engagement	Passive eng. w/misinformation repeat offenders	-0.071584956	0.015283611	3.00E-06	3.00E-06
B) Total engagement	Active eng. w/like-minded sources	-0.12288957	0.011635974	0	0
B) Total engagement	Active eng. w/civic content from like-minded sources	-0.059445366	0.013962989	2.10E-05	2.10E-05
B) Total engagement	Active eng. w/cross-cutting sources	0.041435916	0.015794006	0.008708	0.008708
B) Total engagement	Active eng. w/misinformation repeat offenders	-0.022875143	0.014558754	0.116143	0.116143
C) Engagement rate	Views per active days	-0.049229583	0.013843781	0.000377	0.000377
C) Engagement rate	Passive eng. w/like-minded sources	0.037351194	0.011515254	0.001182	0.001182
C) Engagement rate	Passive eng. w/civic content from like-minded sources	-0.004489285	0.013018215	0.730213	0.730213
C) Engagement rate	Passive eng. w/cross-cutting sources	-0.056417174	0.008781723	0	0
C) Engagement rate	Passive eng. w/misinformation repeat offenders	0.083002814	0.015213695	0	0
C) Engagement rate	Active eng. w/like-minded sources	0.126795008	0.021609278	0	0
C) Engagement rate	Active eng. w/civic content from like-minded sources	-0.006803945	0.010951946	0.534438	0.534438
C) Engagement rate	Active eng. w/cross-cutting sources	-0.021254032	0.007787956	0.006356	0.006356
C) Engagement rate	Active eng. w/misinformation repeat offenders	0.020210373	0.031536545	0.521623	0.521623
D) Attitudes	Affective polarization	-0.00351479	0.012910981	0.785446	1
D) Attitudes	Ideological extremity	-0.003803663	0.016215226	0.814542	1
D) Attitudes	Consistency of issue positions	0.024160898	0.02599647	0.352697	1
D) Attitudes	Consistency of group evaluations	-0.007379394	0.011576792	0.523852	1
D) Attitudes	Consistency of vote choice / candidate evaluations	0.055753996	0.027735349	0.044421	0.552
D) Attitudes	Party-congenial beliefs about election	0.027029782	0.027898301	0.332622	1
D) Attitudes	Confidence in elections	0.008874141	0.027165925	0.743925	1
D) Attitudes	Respect for election norms	0.018662815	0.027822775	0.502372	1
