# Supplementary material for: Like-minded sources on Facebook are prevalent but not polarizing
Source: Nature. 2023 Jul 27;620(7972):137–44. doi: 10.1038/s41586-023-06297-w (PMC10396953; doi:10.1038/s41586-023-06297-w)
Supplement: Supplementary file 7 — Source Data Extended Data Fig. 1 [file 41586_2023_6297_MOESM7_ESM.csv]

survey_category	fb_ideology	y	survey_metric
Liberal	0	0.1692	ideology
Liberal	0.1	0.0886	ideology
Liberal	0.2	0.032	ideology
Liberal	0.3	0.0235	ideology
Liberal	0.4	0.0221	ideology
Liberal	0.5	0.0199	ideology
Liberal	0.6	0.0156	ideology
Liberal	0.7	0.0101	ideology
Liberal	0.8	0.0067	ideology
Liberal	0.9	0.0057	ideology
Liberal	1	0.0028	ideology
Middle of the road	0	0.0208	ideology
Middle of the road	0.1	0.0398	ideology
Middle of the road	0.2	0.0302	ideology
Middle of the road	0.3	0.0273	ideology
Middle of the road	0.4	0.0342	ideology
Middle of the road	0.5	0.0356	ideology
Middle of the road	0.6	0.0329	ideology
Middle of the road	0.7	0.0269	ideology
Middle of the road	0.8	0.0224	ideology
Middle of the road	0.9	0.0357	ideology
Middle of the road	1	0.0363	ideology
Conservative	0	0.0012	ideology
Conservative	0.1	0.0059	ideology
Conservative	0.2	0.0066	ideology
Conservative	0.3	0.0069	ideology
Conservative	0.4	0.0095	ideology
Conservative	0.5	0.0133	ideology
Conservative	0.6	0.0142	ideology
Conservative	0.7	0.0147	ideology
Conservative	0.8	0.0162	ideology
Conservative	0.9	0.0407	ideology
Conservative	1	0.1326	ideology
Democrat	0	0.1826	party_id
Democrat	0.1	0.1141	party_id
Democrat	0.2	0.0504	party_id
Democrat	0.3	0.0381	party_id
Democrat	0.4	0.0371	party_id
Democrat	0.5	0.0335	party_id
Democrat	0.6	0.0259	party_id
Democrat	0.7	0.0179	party_id
Democrat	0.8	0.011	party_id
Democrat	0.9	0.0103	party_id
Democrat	1	0.0039	party_id
Independent	0	0.0076	party_id
Independent	0.1	0.0136	party_id
Independent	0.2	0.011	party_id
Independent	0.3	0.0097	party_id
Independent	0.4	0.0136	party_id
Independent	0.5	0.0138	party_id
Independent	0.6	0.0137	party_id
Independent	0.7	0.0101	party_id
Independent	0.8	0.0089	party_id
Independent	0.9	0.0128	party_id
Independent	1	0.0149	party_id
Republican	0	0.001	party_id
Republican	0.1	0.0065	party_id
Republican	0.2	0.0074	party_id
Republican	0.3	0.0098	party_id
Republican	0.4	0.015	party_id
Republican	0.5	0.0215	party_id
Republican	0.6	0.0232	party_id
Republican	0.7	0.0237	party_id
Republican	0.8	0.0253	party_id
Republican	0.9	0.0591	party_id
Republican	1	0.1529	party_id
Disapprove	0	0.1898	trump_approval
Disapprove	0.1	0.1268	trump_approval
Disapprove	0.2	0.0571	trump_approval
Disapprove	0.3	0.0439	trump_approval
Disapprove	0.4	0.0461	trump_approval
Disapprove	0.5	0.0431	trump_approval
Disapprove	0.6	0.036	trump_approval
Disapprove	0.7	0.0261	trump_approval
Disapprove	0.8	0.0189	trump_approval
Disapprove	0.9	0.02	trump_approval
Disapprove	1	0.0141	trump_approval
Neither	0	4e-04	trump_approval
Neither	0.1	0.0035	trump_approval
Neither	0.2	0.0053	trump_approval
Neither	0.3	0.0052	trump_approval
Neither	0.4	0.0062	trump_approval
Neither	0.5	0.0072	trump_approval
Neither	0.6	0.0071	trump_approval
Neither	0.7	0.0056	trump_approval
Neither	0.8	0.0049	trump_approval
Neither	0.9	0.0065	trump_approval
Neither	1	0.0068	trump_approval
Approve	0	0.001	trump_approval
Approve	0.1	0.0039	trump_approval
Approve	0.2	0.0064	trump_approval
Approve	0.3	0.0085	trump_approval
Approve	0.4	0.0135	trump_approval
Approve	0.5	0.0185	trump_approval
Approve	0.6	0.0196	trump_approval
Approve	0.7	0.0201	trump_approval
Approve	0.8	0.0215	trump_approval
Approve	0.9	0.0556	trump_approval
Approve	1	0.1507	trump_approval
