# Supplementary material for: Like-minded sources on Facebook are prevalent but not polarizing
Source: Nature. 2023 Jul 27;620(7972):137–44. doi: 10.1038/s41586-023-06297-w (PMC10396953; doi:10.1038/s41586-023-06297-w)
Supplement: Supplementary file 8 — Source Data Extended Data Fig. 2 [file 41586_2023_6297_MOESM8_ESM.zip › 41586_2023_6297_MOESM8_ESM-corrected.csv]

content_type	source	respondent_group	x	y
All content	Like-minded sources	US daily users	0	0.0097
All content	Like-minded sources	US daily users	0.01	0.0057
All content	Like-minded sources	US daily users	0.02	0.0066
All content	Like-minded sources	US daily users	0.03	0.0066
All content	Like-minded sources	US daily users	0.04	0.0065
All content	Like-minded sources	US daily users	0.05	0.0066
All content	Like-minded sources	US daily users	0.06	0.0066
All content	Like-minded sources	US daily users	0.07	0.0066
All content	Like-minded sources	US daily users	0.08	0.0067
All content	Like-minded sources	US daily users	0.09	0.0069
All content	Like-minded sources	US daily users	0.1	0.007
All content	Like-minded sources	US daily users	0.11	0.007
All content	Like-minded sources	US daily users	0.12	0.0072
All content	Like-minded sources	US daily users	0.13	0.0076
All content	Like-minded sources	US daily users	0.14	0.0075
All content	Like-minded sources	US daily users	0.15	0.0078
All content	Like-minded sources	US daily users	0.16	0.0079
All content	Like-minded sources	US daily users	0.17	0.008
All content	Like-minded sources	US daily users	0.18	0.0084
All content	Like-minded sources	US daily users	0.19	0.0083
All content	Like-minded sources	US daily users	0.2	0.0086
All content	Like-minded sources	US daily users	0.21	0.0085
All content	Like-minded sources	US daily users	0.22	0.009
All content	Like-minded sources	US daily users	0.23	0.0089
All content	Like-minded sources	US daily users	0.24	0.0093
All content	Like-minded sources	US daily users	0.25	0.0093
All content	Like-minded sources	US daily users	0.26	0.0094
All content	Like-minded sources	US daily users	0.27	0.0095
All content	Like-minded sources	US daily users	0.28	0.0097
All content	Like-minded sources	US daily users	0.29	0.0099
All content	Like-minded sources	US daily users	0.3	0.01
All content	Like-minded sources	US daily users	0.31	0.0101
All content	Like-minded sources	US daily users	0.32	0.0102
All content	Like-minded sources	US daily users	0.33	0.0103
All content	Like-minded sources	US daily users	0.34	0.0107
All content	Like-minded sources	US daily users	0.35	0.0107
All content	Like-minded sources	US daily users	0.36	0.0109
All content	Like-minded sources	US daily users	0.37	0.0108
All content	Like-minded sources	US daily users	0.38	0.011
All content	Like-minded sources	US daily users	0.39	0.0111
All content	Like-minded sources	US daily users	0.4	0.0113
All content	Like-minded sources	US daily users	0.41	0.0114
All content	Like-minded sources	US daily users	0.42	0.0116
All content	Like-minded sources	US daily users	0.43	0.0117
All content	Like-minded sources	US daily users	0.44	0.0119
All content	Like-minded sources	US daily users	0.45	0.0121
All content	Like-minded sources	US daily users	0.46	0.0118
All content	Like-minded sources	US daily users	0.47	0.0122
All content	Like-minded sources	US daily users	0.48	0.0123
All content	Like-minded sources	US daily users	0.49	0.0123
All content	Like-minded sources	US daily users	0.5	0.0127
All content	Like-minded sources	US daily users	0.51	0.0125
All content	Like-minded sources	US daily users	0.52	0.0128
All content	Like-minded sources	US daily users	0.53	0.0127
All content	Like-minded sources	US daily users	0.54	0.0128
All content	Like-minded sources	US daily users	0.55	0.0129
All content	Like-minded sources	US daily users	0.56	0.013
All content	Like-minded sources	US daily users	0.57	0.0129
All content	Like-minded sources	US daily users	0.58	0.0132
All content	Like-minded sources	US daily users	0.59	0.0129
All content	Like-minded sources	US daily users	0.6	0.0133
All content	Like-minded sources	US daily users	0.61	0.0132
All content	Like-minded sources	US daily users	0.62	0.0132
All content	Like-minded sources	US daily users	0.63	0.0133
All content	Like-minded sources	US daily users	0.64	0.0133
All content	Like-minded sources	US daily users	0.65	0.0133
All content	Like-minded sources	US daily users	0.66	0.0134
All content	Like-minded sources	US daily users	0.67	0.0133
All content	Like-minded sources	US daily users	0.68	0.0132
All content	Like-minded sources	US daily users	0.69	0.0133
All content	Like-minded sources	US daily users	0.7	0.0132
All content	Like-minded sources	US daily users	0.71	0.0134
All content	Like-minded sources	US daily users	0.72	0.0134
All content	Like-minded sources	US daily users	0.73	0.0132
All content	Like-minded sources	US daily users	0.74	0.0131
All content	Like-minded sources	US daily users	0.75	0.0129
All content	Like-minded sources	US daily users	0.76	0.0129
All content	Like-minded sources	US daily users	0.77	0.0129
All content	Like-minded sources	US daily users	0.78	0.0127
All content	Like-minded sources	US daily users	0.79	0.0124
All content	Like-minded sources	US daily users	0.8	0.0123
All content	Like-minded sources	US daily users	0.81	0.012
All content	Like-minded sources	US daily users	0.82	0.0117
All content	Like-minded sources	US daily users	0.83	0.0112
All content	Like-minded sources	US daily users	0.84	0.0111
All content	Like-minded sources	US daily users	0.85	0.0107
All content	Like-minded sources	US daily users	0.86	0.0103
All content	Like-minded sources	US daily users	0.87	0.0098
All content	Like-minded sources	US daily users	0.88	0.0094
All content	Like-minded sources	US daily users	0.89	0.0085
All content	Like-minded sources	US daily users	0.9	0.0079
All content	Like-minded sources	US daily users	0.91	0.0071
All content	Like-minded sources	US daily users	0.92	0.0064
All content	Like-minded sources	US daily users	0.93	0.0054
All content	Like-minded sources	US daily users	0.94	0.0044
All content	Like-minded sources	US daily users	0.95	0.0033
All content	Like-minded sources	US daily users	0.96	0.0024
All content	Like-minded sources	US daily users	0.97	0.0015
All content	Like-minded sources	US daily users	0.98	8.00E-04
All content	Like-minded sources	US daily users	0.99	3.00E-04
All content	Like-minded sources	US daily users	1	5.00E-04
All content	Cross-cutting sources	US daily users	0	0.0179
All content	Cross-cutting sources	US daily users	0.01	0.033
All content	Cross-cutting sources	US daily users	0.02	0.0405
All content	Cross-cutting sources	US daily users	0.03	0.0431
All content	Cross-cutting sources	US daily users	0.04	0.0425
All content	Cross-cutting sources	US daily users	0.05	0.0407
All content	Cross-cutting sources	US daily users	0.06	0.0394
All content	Cross-cutting sources	US daily users	0.07	0.0375
All content	Cross-cutting sources	US daily users	0.08	0.0356
All content	Cross-cutting sources	US daily users	0.09	0.034
All content	Cross-cutting sources	US daily users	0.1	0.0322
All content	Cross-cutting sources	US daily users	0.11	0.0305
All content	Cross-cutting sources	US daily users	0.12	0.029
All content	Cross-cutting sources	US daily users	0.13	0.0274
All content	Cross-cutting sources	US daily users	0.14	0.0258
All content	Cross-cutting sources	US daily users	0.15	0.0247
All content	Cross-cutting sources	US daily users	0.16	0.0231
All content	Cross-cutting sources	US daily users	0.17	0.0219
All content	Cross-cutting sources	US daily users	0.18	0.021
All content	Cross-cutting sources	US daily users	0.19	0.0195
All content	Cross-cutting sources	US daily users	0.2	0.0186
All content	Cross-cutting sources	US daily users	0.21	0.0176
All content	Cross-cutting sources	US daily users	0.22	0.0171
All content	Cross-cutting sources	US daily users	0.23	0.0158
All content	Cross-cutting sources	US daily users	0.24	0.0152
All content	Cross-cutting sources	US daily users	0.25	0.0144
All content	Cross-cutting sources	US daily users	0.26	0.0138
All content	Cross-cutting sources	US daily users	0.27	0.0131
All content	Cross-cutting sources	US daily users	0.28	0.0126
All content	Cross-cutting sources	US daily users	0.29	0.0118
All content	Cross-cutting sources	US daily users	0.3	0.0113
All content	Cross-cutting sources	US daily users	0.31	0.0108
All content	Cross-cutting sources	US daily users	0.32	0.0104
All content	Cross-cutting sources	US daily users	0.33	0.0099
All content	Cross-cutting sources	US daily users	0.34	0.0095
All content	Cross-cutting sources	US daily users	0.35	0.009
All content	Cross-cutting sources	US daily users	0.36	0.0085
All content	Cross-cutting sources	US daily users	0.37	0.0082
All content	Cross-cutting sources	US daily users	0.38	0.0077
All content	Cross-cutting sources	US daily users	0.39	0.0075
All content	Cross-cutting sources	US daily users	0.4	0.0073
All content	Cross-cutting sources	US daily users	0.41	0.0069
All content	Cross-cutting sources	US daily users	0.42	0.0066
All content	Cross-cutting sources	US daily users	0.43	0.0063
All content	Cross-cutting sources	US daily users	0.44	0.006
All content	Cross-cutting sources	US daily users	0.45	0.0058
All content	Cross-cutting sources	US daily users	0.46	0.0055
All content	Cross-cutting sources	US daily users	0.47	0.0054
All content	Cross-cutting sources	US daily users	0.48	0.0052
All content	Cross-cutting sources	US daily users	0.49	0.0048
All content	Cross-cutting sources	US daily users	0.5	0.0047
All content	Cross-cutting sources	US daily users	0.51	0.0045
All content	Cross-cutting sources	US daily users	0.52	0.0042
All content	Cross-cutting sources	US daily users	0.53	0.0041
All content	Cross-cutting sources	US daily users	0.54	0.004
All content	Cross-cutting sources	US daily users	0.55	0.0038
All content	Cross-cutting sources	US daily users	0.56	0.0036
All content	Cross-cutting sources	US daily users	0.57	0.0033
All content	Cross-cutting sources	US daily users	0.58	0.0033
All content	Cross-cutting sources	US daily users	0.59	0.0031
All content	Cross-cutting sources	US daily users	0.6	0.0029
All content	Cross-cutting sources	US daily users	0.61	0.0028
All content	Cross-cutting sources	US daily users	0.62	0.0026
All content	Cross-cutting sources	US daily users	0.63	0.0026
All content	Cross-cutting sources	US daily users	0.64	0.0024
All content	Cross-cutting sources	US daily users	0.65	0.0023
All content	Cross-cutting sources	US daily users	0.66	0.002
All content	Cross-cutting sources	US daily users	0.67	0.002
All content	Cross-cutting sources	US daily users	0.68	0.0018
All content	Cross-cutting sources	US daily users	0.69	0.0017
All content	Cross-cutting sources	US daily users	0.7	0.0016
All content	Cross-cutting sources	US daily users	0.71	0.0015
All content	Cross-cutting sources	US daily users	0.72	0.0014
All content	Cross-cutting sources	US daily users	0.73	0.0013
All content	Cross-cutting sources	US daily users	0.74	0.0011
All content	Cross-cutting sources	US daily users	0.75	0.0011
All content	Cross-cutting sources	US daily users	0.76	0.001
All content	Cross-cutting sources	US daily users	0.77	9.00E-04
All content	Cross-cutting sources	US daily users	0.78	8.00E-04
All content	Cross-cutting sources	US daily users	0.79	7.00E-04
All content	Cross-cutting sources	US daily users	0.8	6.00E-04
All content	Cross-cutting sources	US daily users	0.81	6.00E-04
All content	Cross-cutting sources	US daily users	0.82	5.00E-04
All content	Cross-cutting sources	US daily users	0.83	5.00E-04
All content	Cross-cutting sources	US daily users	0.84	4.00E-04
All content	Cross-cutting sources	US daily users	0.85	4.00E-04
All content	Cross-cutting sources	US daily users	0.86	3.00E-04
All content	Cross-cutting sources	US daily users	0.87	2.00E-04
All content	Cross-cutting sources	US daily users	0.88	2.00E-04
All content	Cross-cutting sources	US daily users	0.89	2.00E-04
All content	Cross-cutting sources	US daily users	0.9	2.00E-04
All content	Cross-cutting sources	US daily users	0.91	1.00E-04
All content	Cross-cutting sources	US daily users	0.92	1.00E-04
All content	Cross-cutting sources	US daily users	0.93	1.00E-04
All content	Cross-cutting sources	US daily users	0.94	1.00E-04
All content	Cross-cutting sources	US daily users	0.95	0
All content	Cross-cutting sources	US daily users	0.96	1.00E-04
All content	Cross-cutting sources	US daily users	0.97	0
All content	Cross-cutting sources	US daily users	0.98	0
All content	Cross-cutting sources	US daily users	0.99	0
All content	Cross-cutting sources	US daily users	1	2.00E-04
All content	Other sources	US daily users	0	0.0012
All content	Other sources	US daily users	0.01	0.0015
All content	Other sources	US daily users	0.02	0.0036
All content	Other sources	US daily users	0.03	0.0062
All content	Other sources	US daily users	0.04	0.0091
All content	Other sources	US daily users	0.05	0.0119
All content	Other sources	US daily users	0.06	0.0142
All content	Other sources	US daily users	0.07	0.0162
All content	Other sources	US daily users	0.08	0.0182
All content	Other sources	US daily users	0.09	0.0199
All content	Other sources	US daily users	0.1	0.021
All content	Other sources	US daily users	0.11	0.0223
All content	Other sources	US daily users	0.12	0.0231
All content	Other sources	US daily users	0.13	0.0242
All content	Other sources	US daily users	0.14	0.0247
All content	Other sources	US daily users	0.15	0.0256
All content	Other sources	US daily users	0.16	0.0254
All content	Other sources	US daily users	0.17	0.0259
All content	Other sources	US daily users	0.18	0.0263
All content	Other sources	US daily users	0.19	0.026
All content	Other sources	US daily users	0.2	0.0259
All content	Other sources	US daily users	0.21	0.0258
All content	Other sources	US daily users	0.22	0.0255
All content	Other sources	US daily users	0.23	0.0248
All content	Other sources	US daily users	0.24	0.0244
All content	Other sources	US daily users	0.25	0.0238
All content	Other sources	US daily users	0.26	0.0231
All content	Other sources	US daily users	0.27	0.0225
All content	Other sources	US daily users	0.28	0.0217
All content	Other sources	US daily users	0.29	0.0212
All content	Other sources	US daily users	0.3	0.0202
All content	Other sources	US daily users	0.31	0.0193
All content	Other sources	US daily users	0.32	0.0187
All content	Other sources	US daily users	0.33	0.018
All content	Other sources	US daily users	0.34	0.0171
All content	Other sources	US daily users	0.35	0.0162
All content	Other sources	US daily users	0.36	0.0157
All content	Other sources	US daily users	0.37	0.0148
All content	Other sources	US daily users	0.38	0.0141
All content	Other sources	US daily users	0.39	0.0132
All content	Other sources	US daily users	0.4	0.0126
All content	Other sources	US daily users	0.41	0.0119
All content	Other sources	US daily users	0.42	0.0114
All content	Other sources	US daily users	0.43	0.0109
All content	Other sources	US daily users	0.44	0.0102
All content	Other sources	US daily users	0.45	0.0097
All content	Other sources	US daily users	0.46	0.0092
All content	Other sources	US daily users	0.47	0.0087
All content	Other sources	US daily users	0.48	0.0082
All content	Other sources	US daily users	0.49	0.0079
All content	Other sources	US daily users	0.5	0.0077
All content	Other sources	US daily users	0.51	0.0072
All content	Other sources	US daily users	0.52	0.0068
All content	Other sources	US daily users	0.53	0.0066
All content	Other sources	US daily users	0.54	0.0061
All content	Other sources	US daily users	0.55	0.0059
All content	Other sources	US daily users	0.56	0.0055
All content	Other sources	US daily users	0.57	0.0053
All content	Other sources	US daily users	0.58	0.005
All content	Other sources	US daily users	0.59	0.0047
All content	Other sources	US daily users	0.6	0.0045
All content	Other sources	US daily users	0.61	0.0044
All content	Other sources	US daily users	0.62	0.0043
All content	Other sources	US daily users	0.63	0.0041
All content	Other sources	US daily users	0.64	0.0038
All content	Other sources	US daily users	0.65	0.0036
All content	Other sources	US daily users	0.66	0.0035
All content	Other sources	US daily users	0.67	0.0034
All content	Other sources	US daily users	0.68	0.0032
All content	Other sources	US daily users	0.69	0.003
All content	Other sources	US daily users	0.7	0.0029
All content	Other sources	US daily users	0.71	0.0028
All content	Other sources	US daily users	0.72	0.0025
All content	Other sources	US daily users	0.73	0.0025
All content	Other sources	US daily users	0.74	0.0024
All content	Other sources	US daily users	0.75	0.0023
All content	Other sources	US daily users	0.76	0.0021
All content	Other sources	US daily users	0.77	0.002
All content	Other sources	US daily users	0.78	0.0019
All content	Other sources	US daily users	0.79	0.0018
All content	Other sources	US daily users	0.8	0.0018
All content	Other sources	US daily users	0.81	0.0017
All content	Other sources	US daily users	0.82	0.0016
All content	Other sources	US daily users	0.83	0.0015
All content	Other sources	US daily users	0.84	0.0014
All content	Other sources	US daily users	0.85	0.0013
All content	Other sources	US daily users	0.86	0.0012
All content	Other sources	US daily users	0.87	0.0011
All content	Other sources	US daily users	0.88	0.001
All content	Other sources	US daily users	0.89	9.00E-04
All content	Other sources	US daily users	0.9	8.00E-04
All content	Other sources	US daily users	0.91	8.00E-04
All content	Other sources	US daily users	0.92	7.00E-04
All content	Other sources	US daily users	0.93	6.00E-04
All content	Other sources	US daily users	0.94	5.00E-04
All content	Other sources	US daily users	0.95	4.00E-04
All content	Other sources	US daily users	0.96	3.00E-04
All content	Other sources	US daily users	0.97	3.00E-04
All content	Other sources	US daily users	0.98	2.00E-04
All content	Other sources	US daily users	0.99	2.00E-04
All content	Other sources	US daily users	1	0.0067
Civic content	Like-minded sources	US daily users	0	0.0217
Civic content	Like-minded sources	US daily users	0.01	0.0086
Civic content	Like-minded sources	US daily users	0.02	0.0074
Civic content	Like-minded sources	US daily users	0.03	0.007
Civic content	Like-minded sources	US daily users	0.04	0.0065
Civic content	Like-minded sources	US daily users	0.05	0.0064
Civic content	Like-minded sources	US daily users	0.06	0.0062
Civic content	Like-minded sources	US daily users	0.07	0.0061
Civic content	Like-minded sources	US daily users	0.08	0.0063
Civic content	Like-minded sources	US daily users	0.09	0.0061
Civic content	Like-minded sources	US daily users	0.1	0.006
Civic content	Like-minded sources	US daily users	0.11	0.0061
Civic content	Like-minded sources	US daily users	0.12	0.0059
Civic content	Like-minded sources	US daily users	0.13	0.0064
Civic content	Like-minded sources	US daily users	0.14	0.0064
Civic content	Like-minded sources	US daily users	0.15	0.0064
Civic content	Like-minded sources	US daily users	0.16	0.0063
Civic content	Like-minded sources	US daily users	0.17	0.0065
Civic content	Like-minded sources	US daily users	0.18	0.0067
Civic content	Like-minded sources	US daily users	0.19	0.0066
Civic content	Like-minded sources	US daily users	0.2	0.0068
Civic content	Like-minded sources	US daily users	0.21	0.0068
Civic content	Like-minded sources	US daily users	0.22	0.0067
Civic content	Like-minded sources	US daily users	0.23	0.007
Civic content	Like-minded sources	US daily users	0.24	0.0071
Civic content	Like-minded sources	US daily users	0.25	0.0073
Civic content	Like-minded sources	US daily users	0.26	0.0071
Civic content	Like-minded sources	US daily users	0.27	0.0074
Civic content	Like-minded sources	US daily users	0.28	0.0073
Civic content	Like-minded sources	US daily users	0.29	0.0076
Civic content	Like-minded sources	US daily users	0.3	0.0076
Civic content	Like-minded sources	US daily users	0.31	0.0076
Civic content	Like-minded sources	US daily users	0.32	0.0077
Civic content	Like-minded sources	US daily users	0.33	0.0086
Civic content	Like-minded sources	US daily users	0.34	0.0079
Civic content	Like-minded sources	US daily users	0.35	0.0081
Civic content	Like-minded sources	US daily users	0.36	0.0081
Civic content	Like-minded sources	US daily users	0.37	0.0081
Civic content	Like-minded sources	US daily users	0.38	0.0088
Civic content	Like-minded sources	US daily users	0.39	0.0085
Civic content	Like-minded sources	US daily users	0.4	0.009
Civic content	Like-minded sources	US daily users	0.41	0.0086
Civic content	Like-minded sources	US daily users	0.42	0.0089
Civic content	Like-minded sources	US daily users	0.43	0.0092
Civic content	Like-minded sources	US daily users	0.44	0.0094
Civic content	Like-minded sources	US daily users	0.45	0.0093
Civic content	Like-minded sources	US daily users	0.46	0.0094
Civic content	Like-minded sources	US daily users	0.47	0.0094
Civic content	Like-minded sources	US daily users	0.48	0.0096
Civic content	Like-minded sources	US daily users	0.49	0.0097
Civic content	Like-minded sources	US daily users	0.5	0.0107
Civic content	Like-minded sources	US daily users	0.51	0.0099
Civic content	Like-minded sources	US daily users	0.52	0.0101
Civic content	Like-minded sources	US daily users	0.53	0.0103
Civic content	Like-minded sources	US daily users	0.54	0.0103
Civic content	Like-minded sources	US daily users	0.55	0.0105
Civic content	Like-minded sources	US daily users	0.56	0.0109
Civic content	Like-minded sources	US daily users	0.57	0.0107
Civic content	Like-minded sources	US daily users	0.58	0.0109
Civic content	Like-minded sources	US daily users	0.59	0.0112
Civic content	Like-minded sources	US daily users	0.6	0.0114
Civic content	Like-minded sources	US daily users	0.61	0.0116
Civic content	Like-minded sources	US daily users	0.62	0.0112
Civic content	Like-minded sources	US daily users	0.63	0.0117
Civic content	Like-minded sources	US daily users	0.64	0.0119
Civic content	Like-minded sources	US daily users	0.65	0.0121
Civic content	Like-minded sources	US daily users	0.66	0.0118
Civic content	Like-minded sources	US daily users	0.67	0.0127
Civic content	Like-minded sources	US daily users	0.68	0.0126
Civic content	Like-minded sources	US daily users	0.69	0.0125
Civic content	Like-minded sources	US daily users	0.7	0.0127
Civic content	Like-minded sources	US daily users	0.71	0.013
Civic content	Like-minded sources	US daily users	0.72	0.013
Civic content	Like-minded sources	US daily users	0.73	0.0134
Civic content	Like-minded sources	US daily users	0.74	0.0132
Civic content	Like-minded sources	US daily users	0.75	0.0137
Civic content	Like-minded sources	US daily users	0.76	0.0136
Civic content	Like-minded sources	US daily users	0.77	0.0136
Civic content	Like-minded sources	US daily users	0.78	0.0139
Civic content	Like-minded sources	US daily users	0.79	0.014
Civic content	Like-minded sources	US daily users	0.8	0.0143
Civic content	Like-minded sources	US daily users	0.81	0.0143
Civic content	Like-minded sources	US daily users	0.82	0.0142
Civic content	Like-minded sources	US daily users	0.83	0.0146
Civic content	Like-minded sources	US daily users	0.84	0.0144
Civic content	Like-minded sources	US daily users	0.85	0.0147
Civic content	Like-minded sources	US daily users	0.86	0.0148
Civic content	Like-minded sources	US daily users	0.87	0.0146
Civic content	Like-minded sources	US daily users	0.88	0.0149
Civic content	Like-minded sources	US daily users	0.89	0.0145
Civic content	Like-minded sources	US daily users	0.9	0.0144
Civic content	Like-minded sources	US daily users	0.91	0.014
Civic content	Like-minded sources	US daily users	0.92	0.0135
Civic content	Like-minded sources	US daily users	0.93	0.0131
Civic content	Like-minded sources	US daily users	0.94	0.0122
Civic content	Like-minded sources	US daily users	0.95	0.0111
Civic content	Like-minded sources	US daily users	0.96	0.0097
Civic content	Like-minded sources	US daily users	0.97	0.0078
Civic content	Like-minded sources	US daily users	0.98	0.0053
Civic content	Like-minded sources	US daily users	0.99	0.0025
Civic content	Like-minded sources	US daily users	1	0.0017
Civic content	Cross-cutting sources	US daily users	0	0.0559
Civic content	Cross-cutting sources	US daily users	0.01	0.0582
Civic content	Cross-cutting sources	US daily users	0.02	0.0512
Civic content	Cross-cutting sources	US daily users	0.03	0.0458
Civic content	Cross-cutting sources	US daily users	0.04	0.0416
Civic content	Cross-cutting sources	US daily users	0.05	0.0384
Civic content	Cross-cutting sources	US daily users	0.06	0.035
Civic content	Cross-cutting sources	US daily users	0.07	0.032
Civic content	Cross-cutting sources	US daily users	0.08	0.0298
Civic content	Cross-cutting sources	US daily users	0.09	0.0281
Civic content	Cross-cutting sources	US daily users	0.1	0.0261
Civic content	Cross-cutting sources	US daily users	0.11	0.0251
Civic content	Cross-cutting sources	US daily users	0.12	0.023
Civic content	Cross-cutting sources	US daily users	0.13	0.0224
Civic content	Cross-cutting sources	US daily users	0.14	0.0209
Civic content	Cross-cutting sources	US daily users	0.15	0.0196
Civic content	Cross-cutting sources	US daily users	0.16	0.0185
Civic content	Cross-cutting sources	US daily users	0.17	0.0178
Civic content	Cross-cutting sources	US daily users	0.18	0.0169
Civic content	Cross-cutting sources	US daily users	0.19	0.0158
Civic content	Cross-cutting sources	US daily users	0.2	0.0155
Civic content	Cross-cutting sources	US daily users	0.21	0.0143
Civic content	Cross-cutting sources	US daily users	0.22	0.0138
Civic content	Cross-cutting sources	US daily users	0.23	0.0133
Civic content	Cross-cutting sources	US daily users	0.24	0.0126
Civic content	Cross-cutting sources	US daily users	0.25	0.0122
Civic content	Cross-cutting sources	US daily users	0.26	0.0116
Civic content	Cross-cutting sources	US daily users	0.27	0.0112
Civic content	Cross-cutting sources	US daily users	0.28	0.0106
Civic content	Cross-cutting sources	US daily users	0.29	0.0105
Civic content	Cross-cutting sources	US daily users	0.3	0.01
Civic content	Cross-cutting sources	US daily users	0.31	0.0096
Civic content	Cross-cutting sources	US daily users	0.32	0.0092
Civic content	Cross-cutting sources	US daily users	0.33	0.0095
Civic content	Cross-cutting sources	US daily users	0.34	0.0084
Civic content	Cross-cutting sources	US daily users	0.35	0.0082
Civic content	Cross-cutting sources	US daily users	0.36	0.008
Civic content	Cross-cutting sources	US daily users	0.37	0.0074
Civic content	Cross-cutting sources	US daily users	0.38	0.0076
Civic content	Cross-cutting sources	US daily users	0.39	0.0071
Civic content	Cross-cutting sources	US daily users	0.4	0.0069
Civic content	Cross-cutting sources	US daily users	0.41	0.0065
Civic content	Cross-cutting sources	US daily users	0.42	0.0064
Civic content	Cross-cutting sources	US daily users	0.43	0.0063
Civic content	Cross-cutting sources	US daily users	0.44	0.006
Civic content	Cross-cutting sources	US daily users	0.45	0.0059
Civic content	Cross-cutting sources	US daily users	0.46	0.0057
Civic content	Cross-cutting sources	US daily users	0.47	0.0055
Civic content	Cross-cutting sources	US daily users	0.48	0.0053
Civic content	Cross-cutting sources	US daily users	0.49	0.005
Civic content	Cross-cutting sources	US daily users	0.5	0.0054
Civic content	Cross-cutting sources	US daily users	0.51	0.0046
Civic content	Cross-cutting sources	US daily users	0.52	0.0046
Civic content	Cross-cutting sources	US daily users	0.53	0.0044
Civic content	Cross-cutting sources	US daily users	0.54	0.0043
Civic content	Cross-cutting sources	US daily users	0.55	0.0041
Civic content	Cross-cutting sources	US daily users	0.56	0.0041
Civic content	Cross-cutting sources	US daily users	0.57	0.004
Civic content	Cross-cutting sources	US daily users	0.58	0.0037
Civic content	Cross-cutting sources	US daily users	0.59	0.0037
Civic content	Cross-cutting sources	US daily users	0.6	0.0036
Civic content	Cross-cutting sources	US daily users	0.61	0.0033
Civic content	Cross-cutting sources	US daily users	0.62	0.0033
Civic content	Cross-cutting sources	US daily users	0.63	0.0033
Civic content	Cross-cutting sources	US daily users	0.64	0.0032
Civic content	Cross-cutting sources	US daily users	0.65	0.0029
Civic content	Cross-cutting sources	US daily users	0.66	0.0027
Civic content	Cross-cutting sources	US daily users	0.67	0.0029
Civic content	Cross-cutting sources	US daily users	0.68	0.0027
Civic content	Cross-cutting sources	US daily users	0.69	0.0025
Civic content	Cross-cutting sources	US daily users	0.7	0.0023
Civic content	Cross-cutting sources	US daily users	0.71	0.0024
Civic content	Cross-cutting sources	US daily users	0.72	0.0021
Civic content	Cross-cutting sources	US daily users	0.73	0.0022
Civic content	Cross-cutting sources	US daily users	0.74	0.002
Civic content	Cross-cutting sources	US daily users	0.75	0.002
Civic content	Cross-cutting sources	US daily users	0.76	0.0018
Civic content	Cross-cutting sources	US daily users	0.77	0.0018
Civic content	Cross-cutting sources	US daily users	0.78	0.0016
Civic content	Cross-cutting sources	US daily users	0.79	0.0015
Civic content	Cross-cutting sources	US daily users	0.8	0.0014
Civic content	Cross-cutting sources	US daily users	0.81	0.0014
Civic content	Cross-cutting sources	US daily users	0.82	0.0012
Civic content	Cross-cutting sources	US daily users	0.83	0.0012
Civic content	Cross-cutting sources	US daily users	0.84	0.001
Civic content	Cross-cutting sources	US daily users	0.85	0.001
Civic content	Cross-cutting sources	US daily users	0.86	0.001
Civic content	Cross-cutting sources	US daily users	0.87	8.00E-04
Civic content	Cross-cutting sources	US daily users	0.88	8.00E-04
Civic content	Cross-cutting sources	US daily users	0.89	7.00E-04
Civic content	Cross-cutting sources	US daily users	0.9	6.00E-04
Civic content	Cross-cutting sources	US daily users	0.91	5.00E-04
Civic content	Cross-cutting sources	US daily users	0.92	5.00E-04
Civic content	Cross-cutting sources	US daily users	0.93	4.00E-04
Civic content	Cross-cutting sources	US daily users	0.94	3.00E-04
Civic content	Cross-cutting sources	US daily users	0.95	3.00E-04
Civic content	Cross-cutting sources	US daily users	0.96	2.00E-04
Civic content	Cross-cutting sources	US daily users	0.97	2.00E-04
Civic content	Cross-cutting sources	US daily users	0.98	1.00E-04
Civic content	Cross-cutting sources	US daily users	0.99	0
Civic content	Cross-cutting sources	US daily users	1	5.00E-04
Civic content	Other sources	US daily users	0	0.0049
Civic content	Other sources	US daily users	0.01	0.0109
Civic content	Other sources	US daily users	0.02	0.0206
Civic content	Other sources	US daily users	0.03	0.0276
Civic content	Other sources	US daily users	0.04	0.0317
Civic content	Other sources	US daily users	0.05	0.0342
Civic content	Other sources	US daily users	0.06	0.0351
Civic content	Other sources	US daily users	0.07	0.0352
Civic content	Other sources	US daily users	0.08	0.035
Civic content	Other sources	US daily users	0.09	0.0342
Civic content	Other sources	US daily users	0.1	0.0332
Civic content	Other sources	US daily users	0.11	0.0322
Civic content	Other sources	US daily users	0.12	0.0302
Civic content	Other sources	US daily users	0.13	0.03
Civic content	Other sources	US daily users	0.14	0.0281
Civic content	Other sources	US daily users	0.15	0.0268
Civic content	Other sources	US daily users	0.16	0.0254
Civic content	Other sources	US daily users	0.17	0.0241
Civic content	Other sources	US daily users	0.18	0.0229
Civic content	Other sources	US daily users	0.19	0.0214
Civic content	Other sources	US daily users	0.2	0.0207
Civic content	Other sources	US daily users	0.21	0.0195
Civic content	Other sources	US daily users	0.22	0.0184
Civic content	Other sources	US daily users	0.23	0.0176
Civic content	Other sources	US daily users	0.24	0.0163
Civic content	Other sources	US daily users	0.25	0.0159
Civic content	Other sources	US daily users	0.26	0.0148
Civic content	Other sources	US daily users	0.27	0.014
Civic content	Other sources	US daily users	0.28	0.0132
Civic content	Other sources	US daily users	0.29	0.0128
Civic content	Other sources	US daily users	0.3	0.0119
Civic content	Other sources	US daily users	0.31	0.0114
Civic content	Other sources	US daily users	0.32	0.0109
Civic content	Other sources	US daily users	0.33	0.0111
Civic content	Other sources	US daily users	0.34	0.0098
Civic content	Other sources	US daily users	0.35	0.0095
Civic content	Other sources	US daily users	0.36	0.0089
Civic content	Other sources	US daily users	0.37	0.0083
Civic content	Other sources	US daily users	0.38	0.0087
Civic content	Other sources	US daily users	0.39	0.0079
Civic content	Other sources	US daily users	0.4	0.0078
Civic content	Other sources	US daily users	0.41	0.0073
Civic content	Other sources	US daily users	0.42	0.0072
Civic content	Other sources	US daily users	0.43	0.007
Civic content	Other sources	US daily users	0.44	0.0066
Civic content	Other sources	US daily users	0.45	0.0063
Civic content	Other sources	US daily users	0.46	0.0058
Civic content	Other sources	US daily users	0.47	0.0058
Civic content	Other sources	US daily users	0.48	0.0056
Civic content	Other sources	US daily users	0.49	0.0052
Civic content	Other sources	US daily users	0.5	0.0061
Civic content	Other sources	US daily users	0.51	0.0049
Civic content	Other sources	US daily users	0.52	0.0047
Civic content	Other sources	US daily users	0.53	0.0047
Civic content	Other sources	US daily users	0.54	0.0044
Civic content	Other sources	US daily users	0.55	0.0043
Civic content	Other sources	US daily users	0.56	0.0043
Civic content	Other sources	US daily users	0.57	0.0042
Civic content	Other sources	US daily users	0.58	0.0039
Civic content	Other sources	US daily users	0.59	0.0037
Civic content	Other sources	US daily users	0.6	0.0037
Civic content	Other sources	US daily users	0.61	0.0035
Civic content	Other sources	US daily users	0.62	0.0033
Civic content	Other sources	US daily users	0.63	0.0035
Civic content	Other sources	US daily users	0.64	0.0032
Civic content	Other sources	US daily users	0.65	0.0029
Civic content	Other sources	US daily users	0.66	0.0027
Civic content	Other sources	US daily users	0.67	0.0034
Civic content	Other sources	US daily users	0.68	0.0027
Civic content	Other sources	US daily users	0.69	0.0026
Civic content	Other sources	US daily users	0.7	0.0026
Civic content	Other sources	US daily users	0.71	0.0026
Civic content	Other sources	US daily users	0.72	0.0024
Civic content	Other sources	US daily users	0.73	0.0023
Civic content	Other sources	US daily users	0.74	0.0022
Civic content	Other sources	US daily users	0.75	0.0024
Civic content	Other sources	US daily users	0.76	0.002
Civic content	Other sources	US daily users	0.77	0.002
Civic content	Other sources	US daily users	0.78	0.002
Civic content	Other sources	US daily users	0.79	0.0019
Civic content	Other sources	US daily users	0.8	0.0019
Civic content	Other sources	US daily users	0.81	0.0017
Civic content	Other sources	US daily users	0.82	0.0017
Civic content	Other sources	US daily users	0.83	0.0017
Civic content	Other sources	US daily users	0.84	0.0015
Civic content	Other sources	US daily users	0.85	0.0014
Civic content	Other sources	US daily users	0.86	0.0014
Civic content	Other sources	US daily users	0.87	0.0013
Civic content	Other sources	US daily users	0.88	0.0013
Civic content	Other sources	US daily users	0.89	0.0013
Civic content	Other sources	US daily users	0.9	0.0012
Civic content	Other sources	US daily users	0.91	0.0011
Civic content	Other sources	US daily users	0.92	0.001
Civic content	Other sources	US daily users	0.93	9.00E-04
Civic content	Other sources	US daily users	0.94	9.00E-04
Civic content	Other sources	US daily users	0.95	8.00E-04
Civic content	Other sources	US daily users	0.96	7.00E-04
Civic content	Other sources	US daily users	0.97	6.00E-04
Civic content	Other sources	US daily users	0.98	5.00E-04
Civic content	Other sources	US daily users	0.99	3.00E-04
Civic content	Other sources	US daily users	1	0.0085
News content	Like-minded sources	US daily users	0	0.0226
News content	Like-minded sources	US daily users	0.01	0.0082
News content	Like-minded sources	US daily users	0.02	0.0076
News content	Like-minded sources	US daily users	0.03	0.0073
News content	Like-minded sources	US daily users	0.04	0.0072
News content	Like-minded sources	US daily users	0.05	0.0071
News content	Like-minded sources	US daily users	0.06	0.0074
News content	Like-minded sources	US daily users	0.07	0.0073
News content	Like-minded sources	US daily users	0.08	0.0077
News content	Like-minded sources	US daily users	0.09	0.0076
News content	Like-minded sources	US daily users	0.1	0.0076
News content	Like-minded sources	US daily users	0.11	0.0081
News content	Like-minded sources	US daily users	0.12	0.0079
News content	Like-minded sources	US daily users	0.13	0.0087
News content	Like-minded sources	US daily users	0.14	0.0086
News content	Like-minded sources	US daily users	0.15	0.0086
News content	Like-minded sources	US daily users	0.16	0.0086
News content	Like-minded sources	US daily users	0.17	0.0091
News content	Like-minded sources	US daily users	0.18	0.009
News content	Like-minded sources	US daily users	0.19	0.009
News content	Like-minded sources	US daily users	0.2	0.0094
News content	Like-minded sources	US daily users	0.21	0.0093
News content	Like-minded sources	US daily users	0.22	0.0094
News content	Like-minded sources	US daily users	0.23	0.0094
News content	Like-minded sources	US daily users	0.24	0.0094
News content	Like-minded sources	US daily users	0.25	0.0099
News content	Like-minded sources	US daily users	0.26	0.0098
News content	Like-minded sources	US daily users	0.27	0.0099
News content	Like-minded sources	US daily users	0.28	0.0097
News content	Like-minded sources	US daily users	0.29	0.0101
News content	Like-minded sources	US daily users	0.3	0.0101
News content	Like-minded sources	US daily users	0.31	0.0101
News content	Like-minded sources	US daily users	0.32	0.0102
News content	Like-minded sources	US daily users	0.33	0.0111
News content	Like-minded sources	US daily users	0.34	0.0101
News content	Like-minded sources	US daily users	0.35	0.0104
News content	Like-minded sources	US daily users	0.36	0.0104
News content	Like-minded sources	US daily users	0.37	0.0101
News content	Like-minded sources	US daily users	0.38	0.011
News content	Like-minded sources	US daily users	0.39	0.0104
News content	Like-minded sources	US daily users	0.4	0.0108
News content	Like-minded sources	US daily users	0.41	0.0105
News content	Like-minded sources	US daily users	0.42	0.011
News content	Like-minded sources	US daily users	0.43	0.011
News content	Like-minded sources	US daily users	0.44	0.0109
News content	Like-minded sources	US daily users	0.45	0.011
News content	Like-minded sources	US daily users	0.46	0.0109
News content	Like-minded sources	US daily users	0.47	0.0111
News content	Like-minded sources	US daily users	0.48	0.0112
News content	Like-minded sources	US daily users	0.49	0.0109
News content	Like-minded sources	US daily users	0.5	0.0123
News content	Like-minded sources	US daily users	0.51	0.011
News content	Like-minded sources	US daily users	0.52	0.0114
News content	Like-minded sources	US daily users	0.53	0.0115
News content	Like-minded sources	US daily users	0.54	0.0115
News content	Like-minded sources	US daily users	0.55	0.0114
News content	Like-minded sources	US daily users	0.56	0.0117
News content	Like-minded sources	US daily users	0.57	0.0117
News content	Like-minded sources	US daily users	0.58	0.0116
News content	Like-minded sources	US daily users	0.59	0.0117
News content	Like-minded sources	US daily users	0.6	0.0119
News content	Like-minded sources	US daily users	0.61	0.0117
News content	Like-minded sources	US daily users	0.62	0.0116
News content	Like-minded sources	US daily users	0.63	0.012
News content	Like-minded sources	US daily users	0.64	0.0122
News content	Like-minded sources	US daily users	0.65	0.012
News content	Like-minded sources	US daily users	0.66	0.0117
News content	Like-minded sources	US daily users	0.67	0.0123
News content	Like-minded sources	US daily users	0.68	0.0118
News content	Like-minded sources	US daily users	0.69	0.0118
News content	Like-minded sources	US daily users	0.7	0.0119
News content	Like-minded sources	US daily users	0.71	0.0122
News content	Like-minded sources	US daily users	0.72	0.0117
News content	Like-minded sources	US daily users	0.73	0.0118
News content	Like-minded sources	US daily users	0.74	0.0118
News content	Like-minded sources	US daily users	0.75	0.012
News content	Like-minded sources	US daily users	0.76	0.0117
News content	Like-minded sources	US daily users	0.77	0.0115
News content	Like-minded sources	US daily users	0.78	0.0116
News content	Like-minded sources	US daily users	0.79	0.0115
News content	Like-minded sources	US daily users	0.8	0.0115
News content	Like-minded sources	US daily users	0.81	0.0111
News content	Like-minded sources	US daily users	0.82	0.0111
News content	Like-minded sources	US daily users	0.83	0.011
News content	Like-minded sources	US daily users	0.84	0.0107
News content	Like-minded sources	US daily users	0.85	0.0106
News content	Like-minded sources	US daily users	0.86	0.0101
News content	Like-minded sources	US daily users	0.87	0.0099
News content	Like-minded sources	US daily users	0.88	0.0098
News content	Like-minded sources	US daily users	0.89	0.0092
News content	Like-minded sources	US daily users	0.9	0.0088
News content	Like-minded sources	US daily users	0.91	0.0082
News content	Like-minded sources	US daily users	0.92	0.0077
News content	Like-minded sources	US daily users	0.93	0.0071
News content	Like-minded sources	US daily users	0.94	0.0064
News content	Like-minded sources	US daily users	0.95	0.0056
News content	Like-minded sources	US daily users	0.96	0.0046
News content	Like-minded sources	US daily users	0.97	0.0036
News content	Like-minded sources	US daily users	0.98	0.0026
News content	Like-minded sources	US daily users	0.99	0.0014
News content	Like-minded sources	US daily users	1	0.0019
News content	Cross-cutting sources	US daily users	0	0.0532
News content	Cross-cutting sources	US daily users	0.01	0.054
News content	Cross-cutting sources	US daily users	0.02	0.054
News content	Cross-cutting sources	US daily users	0.03	0.0509
News content	Cross-cutting sources	US daily users	0.04	0.0472
News content	Cross-cutting sources	US daily users	0.05	0.0439
News content	Cross-cutting sources	US daily users	0.06	0.0403
News content	Cross-cutting sources	US daily users	0.07	0.0373
News content	Cross-cutting sources	US daily users	0.08	0.0345
News content	Cross-cutting sources	US daily users	0.09	0.0322
News content	Cross-cutting sources	US daily users	0.1	0.0297
News content	Cross-cutting sources	US daily users	0.11	0.0277
News content	Cross-cutting sources	US daily users	0.12	0.0252
News content	Cross-cutting sources	US daily users	0.13	0.0245
News content	Cross-cutting sources	US daily users	0.14	0.0228
News content	Cross-cutting sources	US daily users	0.15	0.021
News content	Cross-cutting sources	US daily users	0.16	0.0196
News content	Cross-cutting sources	US daily users	0.17	0.0189
News content	Cross-cutting sources	US daily users	0.18	0.0172
News content	Cross-cutting sources	US daily users	0.19	0.0163
News content	Cross-cutting sources	US daily users	0.2	0.0157
News content	Cross-cutting sources	US daily users	0.21	0.0146
News content	Cross-cutting sources	US daily users	0.22	0.0139
News content	Cross-cutting sources	US daily users	0.23	0.0131
News content	Cross-cutting sources	US daily users	0.24	0.0125
News content	Cross-cutting sources	US daily users	0.25	0.0122
News content	Cross-cutting sources	US daily users	0.26	0.0112
News content	Cross-cutting sources	US daily users	0.27	0.0105
News content	Cross-cutting sources	US daily users	0.28	0.01
News content	Cross-cutting sources	US daily users	0.29	0.0098
News content	Cross-cutting sources	US daily users	0.3	0.0092
News content	Cross-cutting sources	US daily users	0.31	0.0086
News content	Cross-cutting sources	US daily users	0.32	0.0081
News content	Cross-cutting sources	US daily users	0.33	0.0086
News content	Cross-cutting sources	US daily users	0.34	0.0074
News content	Cross-cutting sources	US daily users	0.35	0.0071
News content	Cross-cutting sources	US daily users	0.36	0.007
News content	Cross-cutting sources	US daily users	0.37	0.0066
News content	Cross-cutting sources	US daily users	0.38	0.0066
News content	Cross-cutting sources	US daily users	0.39	0.006
News content	Cross-cutting sources	US daily users	0.4	0.006
News content	Cross-cutting sources	US daily users	0.41	0.0055
News content	Cross-cutting sources	US daily users	0.42	0.0053
News content	Cross-cutting sources	US daily users	0.43	0.0053
News content	Cross-cutting sources	US daily users	0.44	0.005
News content	Cross-cutting sources	US daily users	0.45	0.0049
News content	Cross-cutting sources	US daily users	0.46	0.0045
News content	Cross-cutting sources	US daily users	0.47	0.0044
News content	Cross-cutting sources	US daily users	0.48	0.0041
News content	Cross-cutting sources	US daily users	0.49	0.0039
News content	Cross-cutting sources	US daily users	0.5	0.0045
News content	Cross-cutting sources	US daily users	0.51	0.0037
News content	Cross-cutting sources	US daily users	0.52	0.0035
News content	Cross-cutting sources	US daily users	0.53	0.0034
News content	Cross-cutting sources	US daily users	0.54	0.0033
News content	Cross-cutting sources	US daily users	0.55	0.0032
News content	Cross-cutting sources	US daily users	0.56	0.0031
News content	Cross-cutting sources	US daily users	0.57	0.0029
News content	Cross-cutting sources	US daily users	0.58	0.0029
News content	Cross-cutting sources	US daily users	0.59	0.0027
News content	Cross-cutting sources	US daily users	0.6	0.0027
News content	Cross-cutting sources	US daily users	0.61	0.0025
News content	Cross-cutting sources	US daily users	0.62	0.0024
News content	Cross-cutting sources	US daily users	0.63	0.0024
News content	Cross-cutting sources	US daily users	0.64	0.0022
News content	Cross-cutting sources	US daily users	0.65	0.0021
News content	Cross-cutting sources	US daily users	0.66	0.002
News content	Cross-cutting sources	US daily users	0.67	0.0023
News content	Cross-cutting sources	US daily users	0.68	0.0019
News content	Cross-cutting sources	US daily users	0.69	0.0018
News content	Cross-cutting sources	US daily users	0.7	0.0017
News content	Cross-cutting sources	US daily users	0.71	0.0018
News content	Cross-cutting sources	US daily users	0.72	0.0016
News content	Cross-cutting sources	US daily users	0.73	0.0016
News content	Cross-cutting sources	US daily users	0.74	0.0015
News content	Cross-cutting sources	US daily users	0.75	0.0015
News content	Cross-cutting sources	US daily users	0.76	0.0013
News content	Cross-cutting sources	US daily users	0.77	0.0012
News content	Cross-cutting sources	US daily users	0.78	0.0012
News content	Cross-cutting sources	US daily users	0.79	0.0012
News content	Cross-cutting sources	US daily users	0.8	0.0012
News content	Cross-cutting sources	US daily users	0.81	0.0011
News content	Cross-cutting sources	US daily users	0.82	0.001
News content	Cross-cutting sources	US daily users	0.83	0.001
News content	Cross-cutting sources	US daily users	0.84	8.00E-04
News content	Cross-cutting sources	US daily users	0.85	8.00E-04
News content	Cross-cutting sources	US daily users	0.86	8.00E-04
News content	Cross-cutting sources	US daily users	0.87	7.00E-04
News content	Cross-cutting sources	US daily users	0.88	7.00E-04
News content	Cross-cutting sources	US daily users	0.89	6.00E-04
News content	Cross-cutting sources	US daily users	0.9	5.00E-04
News content	Cross-cutting sources	US daily users	0.91	5.00E-04
News content	Cross-cutting sources	US daily users	0.92	4.00E-04
News content	Cross-cutting sources	US daily users	0.93	4.00E-04
News content	Cross-cutting sources	US daily users	0.94	3.00E-04
News content	Cross-cutting sources	US daily users	0.95	3.00E-04
News content	Cross-cutting sources	US daily users	0.96	2.00E-04
News content	Cross-cutting sources	US daily users	0.97	2.00E-04
News content	Cross-cutting sources	US daily users	0.98	1.00E-04
News content	Cross-cutting sources	US daily users	0.99	0
News content	Cross-cutting sources	US daily users	1	7.00E-04
News content	Other sources	US daily users	0	0.0047
News content	Other sources	US daily users	0.01	0.0047
News content	Other sources	US daily users	0.02	0.0075
News content	Other sources	US daily users	0.03	0.0099
News content	Other sources	US daily users	0.04	0.012
News content	Other sources	US daily users	0.05	0.0138
News content	Other sources	US daily users	0.06	0.015
News content	Other sources	US daily users	0.07	0.0163
News content	Other sources	US daily users	0.08	0.0172
News content	Other sources	US daily users	0.09	0.0182
News content	Other sources	US daily users	0.1	0.0187
News content	Other sources	US daily users	0.11	0.0194
News content	Other sources	US daily users	0.12	0.0193
News content	Other sources	US daily users	0.13	0.0203
News content	Other sources	US daily users	0.14	0.0204
News content	Other sources	US daily users	0.15	0.0203
News content	Other sources	US daily users	0.16	0.0205
News content	Other sources	US daily users	0.17	0.0211
News content	Other sources	US daily users	0.18	0.0205
News content	Other sources	US daily users	0.19	0.0201
News content	Other sources	US daily users	0.2	0.0204
News content	Other sources	US daily users	0.21	0.0203
News content	Other sources	US daily users	0.22	0.0202
News content	Other sources	US daily users	0.23	0.0199
News content	Other sources	US daily users	0.24	0.0195
News content	Other sources	US daily users	0.25	0.0196
News content	Other sources	US daily users	0.26	0.0188
News content	Other sources	US daily users	0.27	0.0187
News content	Other sources	US daily users	0.28	0.0184
News content	Other sources	US daily users	0.29	0.0183
News content	Other sources	US daily users	0.3	0.0176
News content	Other sources	US daily users	0.31	0.0175
News content	Other sources	US daily users	0.32	0.017
News content	Other sources	US daily users	0.33	0.0176
News content	Other sources	US daily users	0.34	0.0159
News content	Other sources	US daily users	0.35	0.0158
News content	Other sources	US daily users	0.36	0.0156
News content	Other sources	US daily users	0.37	0.0146
News content	Other sources	US daily users	0.38	0.0152
News content	Other sources	US daily users	0.39	0.0142
News content	Other sources	US daily users	0.4	0.0141
News content	Other sources	US daily users	0.41	0.0136
News content	Other sources	US daily users	0.42	0.013
News content	Other sources	US daily users	0.43	0.0129
News content	Other sources	US daily users	0.44	0.0126
News content	Other sources	US daily users	0.45	0.0119
News content	Other sources	US daily users	0.46	0.0116
News content	Other sources	US daily users	0.47	0.0113
News content	Other sources	US daily users	0.48	0.0108
News content	Other sources	US daily users	0.49	0.0101
News content	Other sources	US daily users	0.5	0.0116
News content	Other sources	US daily users	0.51	0.0094
News content	Other sources	US daily users	0.52	0.0091
News content	Other sources	US daily users	0.53	0.0088
News content	Other sources	US daily users	0.54	0.0083
News content	Other sources	US daily users	0.55	0.0082
News content	Other sources	US daily users	0.56	0.0078
News content	Other sources	US daily users	0.57	0.0075
News content	Other sources	US daily users	0.58	0.0072
News content	Other sources	US daily users	0.59	0.0068
News content	Other sources	US daily users	0.6	0.0068
News content	Other sources	US daily users	0.61	0.0061
News content	Other sources	US daily users	0.62	0.0059
News content	Other sources	US daily users	0.63	0.0059
News content	Other sources	US daily users	0.64	0.0055
News content	Other sources	US daily users	0.65	0.0051
News content	Other sources	US daily users	0.66	0.0046
News content	Other sources	US daily users	0.67	0.0055
News content	Other sources	US daily users	0.68	0.0045
News content	Other sources	US daily users	0.69	0.0042
News content	Other sources	US daily users	0.7	0.004
News content	Other sources	US daily users	0.71	0.004
News content	Other sources	US daily users	0.72	0.0033
News content	Other sources	US daily users	0.73	0.0034
News content	Other sources	US daily users	0.74	0.003
News content	Other sources	US daily users	0.75	0.0034
News content	Other sources	US daily users	0.76	0.0028
News content	Other sources	US daily users	0.77	0.0026
News content	Other sources	US daily users	0.78	0.0026
News content	Other sources	US daily users	0.79	0.0023
News content	Other sources	US daily users	0.8	0.0024
News content	Other sources	US daily users	0.81	0.002
News content	Other sources	US daily users	0.82	0.0019
News content	Other sources	US daily users	0.83	0.002
News content	Other sources	US daily users	0.84	0.0015
News content	Other sources	US daily users	0.85	0.0015
News content	Other sources	US daily users	0.86	0.0016
News content	Other sources	US daily users	0.87	0.0011
News content	Other sources	US daily users	0.88	0.0014
News content	Other sources	US daily users	0.89	0.0012
News content	Other sources	US daily users	0.9	0.001
News content	Other sources	US daily users	0.91	9.00E-04
News content	Other sources	US daily users	0.92	9.00E-04
News content	Other sources	US daily users	0.93	8.00E-04
News content	Other sources	US daily users	0.94	7.00E-04
News content	Other sources	US daily users	0.95	6.00E-04
News content	Other sources	US daily users	0.96	5.00E-04
News content	Other sources	US daily users	0.97	4.00E-04
News content	Other sources	US daily users	0.98	3.00E-04
News content	Other sources	US daily users	0.99	2.00E-04
News content	Other sources	US daily users	1	0.0101
All content	Like-minded sources	Study participants	0	0.0018
All content	Like-minded sources	Study participants	0.01	9.00E-04
All content	Like-minded sources	Study participants	0.02	0.0012
All content	Like-minded sources	Study participants	0.03	0.0018
All content	Like-minded sources	Study participants	0.04	0.0021
All content	Like-minded sources	Study participants	0.05	0.0015
All content	Like-minded sources	Study participants	0.06	0.0024
All content	Like-minded sources	Study participants	0.07	0.0033
All content	Like-minded sources	Study participants	0.08	0.0036
All content	Like-minded sources	Study participants	0.09	0.0026
All content	Like-minded sources	Study participants	0.1	0.0037
All content	Like-minded sources	Study participants	0.11	0.0041
All content	Like-minded sources	Study participants	0.12	0.0044
All content	Like-minded sources	Study participants	0.13	0.0048
All content	Like-minded sources	Study participants	0.14	0.005
All content	Like-minded sources	Study participants	0.15	0.0062
All content	Like-minded sources	Study participants	0.16	0.0065
All content	Like-minded sources	Study participants	0.17	0.0077
All content	Like-minded sources	Study participants	0.18	0.0081
All content	Like-minded sources	Study participants	0.19	0.0076
All content	Like-minded sources	Study participants	0.2	0.0078
All content	Like-minded sources	Study participants	0.21	0.0073
All content	Like-minded sources	Study participants	0.22	0.0087
All content	Like-minded sources	Study participants	0.23	0.0082
All content	Like-minded sources	Study participants	0.24	0.0094
All content	Like-minded sources	Study participants	0.25	0.0105
All content	Like-minded sources	Study participants	0.26	0.0109
All content	Like-minded sources	Study participants	0.27	0.0094
All content	Like-minded sources	Study participants	0.28	0.0104
All content	Like-minded sources	Study participants	0.29	0.0108
All content	Like-minded sources	Study participants	0.3	0.0109
All content	Like-minded sources	Study participants	0.31	0.0114
All content	Like-minded sources	Study participants	0.32	0.012
All content	Like-minded sources	Study participants	0.33	0.0124
All content	Like-minded sources	Study participants	0.34	0.0108
All content	Like-minded sources	Study participants	0.35	0.0096
All content	Like-minded sources	Study participants	0.36	0.0107
All content	Like-minded sources	Study participants	0.37	0.0126
All content	Like-minded sources	Study participants	0.38	0.0131
All content	Like-minded sources	Study participants	0.39	0.0129
All content	Like-minded sources	Study participants	0.4	0.0136
All content	Like-minded sources	Study participants	0.41	0.0142
All content	Like-minded sources	Study participants	0.42	0.0127
All content	Like-minded sources	Study participants	0.43	0.0125
All content	Like-minded sources	Study participants	0.44	0.014
All content	Like-minded sources	Study participants	0.45	0.0128
All content	Like-minded sources	Study participants	0.46	0.0123
All content	Like-minded sources	Study participants	0.47	0.014
All content	Like-minded sources	Study participants	0.48	0.013
All content	Like-minded sources	Study participants	0.49	0.0134
All content	Like-minded sources	Study participants	0.5	0.0133
All content	Like-minded sources	Study participants	0.51	0.0153
All content	Like-minded sources	Study participants	0.52	0.0133
All content	Like-minded sources	Study participants	0.53	0.0151
All content	Like-minded sources	Study participants	0.54	0.0142
All content	Like-minded sources	Study participants	0.55	0.0137
All content	Like-minded sources	Study participants	0.56	0.0169
All content	Like-minded sources	Study participants	0.57	0.0144
All content	Like-minded sources	Study participants	0.58	0.0148
All content	Like-minded sources	Study participants	0.59	0.0143
All content	Like-minded sources	Study participants	0.6	0.0166
All content	Like-minded sources	Study participants	0.61	0.0138
All content	Like-minded sources	Study participants	0.62	0.015
All content	Like-minded sources	Study participants	0.63	0.0147
All content	Like-minded sources	Study participants	0.64	0.0146
All content	Like-minded sources	Study participants	0.65	0.014
All content	Like-minded sources	Study participants	0.66	0.015
All content	Like-minded sources	Study participants	0.67	0.0158
All content	Like-minded sources	Study participants	0.68	0.0157
All content	Like-minded sources	Study participants	0.69	0.0153
All content	Like-minded sources	Study participants	0.7	0.0146
All content	Like-minded sources	Study participants	0.71	0.0133
All content	Like-minded sources	Study participants	0.72	0.0144
All content	Like-minded sources	Study participants	0.73	0.0147
All content	Like-minded sources	Study participants	0.74	0.0138
All content	Like-minded sources	Study participants	0.75	0.014
All content	Like-minded sources	Study participants	0.76	0.0145
All content	Like-minded sources	Study participants	0.77	0.0131
All content	Like-minded sources	Study participants	0.78	0.0137
All content	Like-minded sources	Study participants	0.79	0.0123
All content	Like-minded sources	Study participants	0.8	0.0125
All content	Like-minded sources	Study participants	0.81	0.0122
All content	Like-minded sources	Study participants	0.82	0.0112
All content	Like-minded sources	Study participants	0.83	0.0115
All content	Like-minded sources	Study participants	0.84	0.0101
All content	Like-minded sources	Study participants	0.85	0.0109
All content	Like-minded sources	Study participants	0.86	0.01
All content	Like-minded sources	Study participants	0.87	0.0097
All content	Like-minded sources	Study participants	0.88	0.0089
All content	Like-minded sources	Study participants	0.89	0.0089
All content	Like-minded sources	Study participants	0.9	0.0083
All content	Like-minded sources	Study participants	0.91	0.0065
All content	Like-minded sources	Study participants	0.92	0.0067
All content	Like-minded sources	Study participants	0.93	0.0046
All content	Like-minded sources	Study participants	0.94	0.0046
All content	Like-minded sources	Study participants	0.95	0.0032
All content	Like-minded sources	Study participants	0.96	0.0018
All content	Like-minded sources	Study participants	0.97	0.0012
All content	Like-minded sources	Study participants	0.98	7.00E-04
All content	Like-minded sources	Study participants	0.99	1.00E-04
All content	Like-minded sources	Study participants	1	4.00E-04
All content	Like-minded sources	Study participants	NA	2.00E-04
All content	Cross-cutting sources	Study participants	0	0.0086
All content	Cross-cutting sources	Study participants	0.01	0.0252
All content	Cross-cutting sources	Study participants	0.02	0.0327
All content	Cross-cutting sources	Study participants	0.03	0.0348
All content	Cross-cutting sources	Study participants	0.04	0.0352
All content	Cross-cutting sources	Study participants	0.05	0.0338
All content	Cross-cutting sources	Study participants	0.06	0.034
All content	Cross-cutting sources	Study participants	0.07	0.0336
All content	Cross-cutting sources	Study participants	0.08	0.034
All content	Cross-cutting sources	Study participants	0.09	0.0341
All content	Cross-cutting sources	Study participants	0.1	0.0329
All content	Cross-cutting sources	Study participants	0.11	0.0314
All content	Cross-cutting sources	Study participants	0.12	0.0296
All content	Cross-cutting sources	Study participants	0.13	0.0272
All content	Cross-cutting sources	Study participants	0.14	0.0258
All content	Cross-cutting sources	Study participants	0.15	0.0264
All content	Cross-cutting sources	Study participants	0.16	0.0258
All content	Cross-cutting sources	Study participants	0.17	0.026
All content	Cross-cutting sources	Study participants	0.18	0.0231
All content	Cross-cutting sources	Study participants	0.19	0.0224
All content	Cross-cutting sources	Study participants	0.2	0.0216
All content	Cross-cutting sources	Study participants	0.21	0.0191
All content	Cross-cutting sources	Study participants	0.22	0.0206
All content	Cross-cutting sources	Study participants	0.23	0.0175
All content	Cross-cutting sources	Study participants	0.24	0.0172
All content	Cross-cutting sources	Study participants	0.25	0.018
All content	Cross-cutting sources	Study participants	0.26	0.0154
All content	Cross-cutting sources	Study participants	0.27	0.0157
All content	Cross-cutting sources	Study participants	0.28	0.0162
All content	Cross-cutting sources	Study participants	0.29	0.0142
All content	Cross-cutting sources	Study participants	0.3	0.0127
All content	Cross-cutting sources	Study participants	0.31	0.0133
All content	Cross-cutting sources	Study participants	0.32	0.012
All content	Cross-cutting sources	Study participants	0.33	0.0117
All content	Cross-cutting sources	Study participants	0.34	0.0113
All content	Cross-cutting sources	Study participants	0.35	0.0108
All content	Cross-cutting sources	Study participants	0.36	0.0104
All content	Cross-cutting sources	Study participants	0.37	0.0091
All content	Cross-cutting sources	Study participants	0.38	0.009
All content	Cross-cutting sources	Study participants	0.39	0.0088
All content	Cross-cutting sources	Study participants	0.4	0.0079
All content	Cross-cutting sources	Study participants	0.41	0.0078
All content	Cross-cutting sources	Study participants	0.42	0.0075
All content	Cross-cutting sources	Study participants	0.43	0.0068
All content	Cross-cutting sources	Study participants	0.44	0.0073
All content	Cross-cutting sources	Study participants	0.45	0.0065
All content	Cross-cutting sources	Study participants	0.46	0.0057
All content	Cross-cutting sources	Study participants	0.47	0.0058
All content	Cross-cutting sources	Study participants	0.48	0.005
All content	Cross-cutting sources	Study participants	0.49	0.0057
All content	Cross-cutting sources	Study participants	0.5	0.0048
All content	Cross-cutting sources	Study participants	0.51	0.0047
All content	Cross-cutting sources	Study participants	0.52	0.0041
All content	Cross-cutting sources	Study participants	0.53	0.0046
All content	Cross-cutting sources	Study participants	0.54	0.004
All content	Cross-cutting sources	Study participants	0.55	0.0038
All content	Cross-cutting sources	Study participants	0.56	0.0034
All content	Cross-cutting sources	Study participants	0.57	0.0039
All content	Cross-cutting sources	Study participants	0.58	0.0035
All content	Cross-cutting sources	Study participants	0.59	0.0027
All content	Cross-cutting sources	Study participants	0.6	0.0033
All content	Cross-cutting sources	Study participants	0.61	0.0022
All content	Cross-cutting sources	Study participants	0.62	0.0027
All content	Cross-cutting sources	Study participants	0.63	0.0023
All content	Cross-cutting sources	Study participants	0.64	0.0021
All content	Cross-cutting sources	Study participants	0.65	0.0016
All content	Cross-cutting sources	Study participants	0.66	0.0017
All content	Cross-cutting sources	Study participants	0.67	0.0015
All content	Cross-cutting sources	Study participants	0.68	0.0012
All content	Cross-cutting sources	Study participants	0.69	0.0015
All content	Cross-cutting sources	Study participants	0.7	0.0012
All content	Cross-cutting sources	Study participants	0.71	0.0014
All content	Cross-cutting sources	Study participants	0.72	0.001
All content	Cross-cutting sources	Study participants	0.73	6.00E-04
All content	Cross-cutting sources	Study participants	0.74	9.00E-04
All content	Cross-cutting sources	Study participants	0.75	8.00E-04
All content	Cross-cutting sources	Study participants	0.76	9.00E-04
All content	Cross-cutting sources	Study participants	0.77	5.00E-04
All content	Cross-cutting sources	Study participants	0.78	6.00E-04
All content	Cross-cutting sources	Study participants	0.79	8.00E-04
All content	Cross-cutting sources	Study participants	0.8	5.00E-04
All content	Cross-cutting sources	Study participants	0.81	6.00E-04
All content	Cross-cutting sources	Study participants	0.82	3.00E-04
All content	Cross-cutting sources	Study participants	0.83	3.00E-04
All content	Cross-cutting sources	Study participants	0.84	5.00E-04
All content	Cross-cutting sources	Study participants	0.85	3.00E-04
All content	Cross-cutting sources	Study participants	0.86	3.00E-04
All content	Cross-cutting sources	Study participants	0.87	3.00E-04
All content	Cross-cutting sources	Study participants	0.88	3.00E-04
All content	Cross-cutting sources	Study participants	0.89	1.00E-04
All content	Cross-cutting sources	Study participants	0.9	2.00E-04
All content	Cross-cutting sources	Study participants	0.91	2.00E-04
All content	Cross-cutting sources	Study participants	0.92	1.00E-04
All content	Cross-cutting sources	Study participants	0.93	2.00E-04
All content	Cross-cutting sources	Study participants	0.95	0
All content	Cross-cutting sources	Study participants	0.96	0
All content	Cross-cutting sources	Study participants	0.98	0
All content	Cross-cutting sources	Study participants	1	3.00E-04
All content	Cross-cutting sources	Study participants	NA	2.00E-04
All content	Other sources	Study participants	0	0.001
All content	Other sources	Study participants	0.01	8.00E-04
All content	Other sources	Study participants	0.02	0.0032
All content	Other sources	Study participants	0.03	0.0059
All content	Other sources	Study participants	0.04	0.0089
All content	Other sources	Study participants	0.05	0.0135
All content	Other sources	Study participants	0.06	0.0161
All content	Other sources	Study participants	0.07	0.0198
All content	Other sources	Study participants	0.08	0.0206
All content	Other sources	Study participants	0.09	0.0234
All content	Other sources	Study participants	0.1	0.0251
All content	Other sources	Study participants	0.11	0.0277
All content	Other sources	Study participants	0.12	0.0281
All content	Other sources	Study participants	0.13	0.0288
All content	Other sources	Study participants	0.14	0.0284
All content	Other sources	Study participants	0.15	0.0302
All content	Other sources	Study participants	0.16	0.0277
All content	Other sources	Study participants	0.17	0.0302
All content	Other sources	Study participants	0.18	0.0326
All content	Other sources	Study participants	0.19	0.0278
All content	Other sources	Study participants	0.2	0.0302
All content	Other sources	Study participants	0.21	0.0279
All content	Other sources	Study participants	0.22	0.0283
All content	Other sources	Study participants	0.23	0.0288
All content	Other sources	Study participants	0.24	0.0255
All content	Other sources	Study participants	0.25	0.0249
All content	Other sources	Study participants	0.26	0.0264
All content	Other sources	Study participants	0.27	0.0251
All content	Other sources	Study participants	0.28	0.0223
All content	Other sources	Study participants	0.29	0.0224
All content	Other sources	Study participants	0.3	0.0213
All content	Other sources	Study participants	0.31	0.0192
All content	Other sources	Study participants	0.32	0.0204
All content	Other sources	Study participants	0.33	0.0188
All content	Other sources	Study participants	0.34	0.0184
All content	Other sources	Study participants	0.35	0.0161
All content	Other sources	Study participants	0.36	0.0155
All content	Other sources	Study participants	0.37	0.0163
All content	Other sources	Study participants	0.38	0.0129
All content	Other sources	Study participants	0.39	0.0133
All content	Other sources	Study participants	0.4	0.0118
All content	Other sources	Study participants	0.41	0.0113
All content	Other sources	Study participants	0.42	0.0105
All content	Other sources	Study participants	0.43	0.0095
All content	Other sources	Study participants	0.44	0.0095
All content	Other sources	Study participants	0.45	0.009
All content	Other sources	Study participants	0.46	0.0089
All content	Other sources	Study participants	0.47	0.0071
All content	Other sources	Study participants	0.48	0.0068
All content	Other sources	Study participants	0.49	0.0066
All content	Other sources	Study participants	0.5	0.0064
All content	Other sources	Study participants	0.51	0.0048
All content	Other sources	Study participants	0.52	0.005
All content	Other sources	Study participants	0.53	0.0055
All content	Other sources	Study participants	0.54	0.0043
All content	Other sources	Study participants	0.55	0.0045
All content	Other sources	Study participants	0.56	0.0036
All content	Other sources	Study participants	0.57	0.0032
All content	Other sources	Study participants	0.58	0.0034
All content	Other sources	Study participants	0.59	0.0033
All content	Other sources	Study participants	0.6	0.0027
All content	Other sources	Study participants	0.61	0.0025
All content	Other sources	Study participants	0.62	0.0023
All content	Other sources	Study participants	0.63	0.0017
All content	Other sources	Study participants	0.64	0.0018
All content	Other sources	Study participants	0.65	0.0022
All content	Other sources	Study participants	0.66	0.0017
All content	Other sources	Study participants	0.67	0.0019
All content	Other sources	Study participants	0.68	0.0013
All content	Other sources	Study participants	0.69	9.00E-04
All content	Other sources	Study participants	0.7	0.0012
All content	Other sources	Study participants	0.71	0.001
All content	Other sources	Study participants	0.72	7.00E-04
All content	Other sources	Study participants	0.73	7.00E-04
All content	Other sources	Study participants	0.74	6.00E-04
All content	Other sources	Study participants	0.75	9.00E-04
All content	Other sources	Study participants	0.76	6.00E-04
All content	Other sources	Study participants	0.77	7.00E-04
All content	Other sources	Study participants	0.78	6.00E-04
All content	Other sources	Study participants	0.79	5.00E-04
All content	Other sources	Study participants	0.8	3.00E-04
All content	Other sources	Study participants	0.81	4.00E-04
All content	Other sources	Study participants	0.82	6.00E-04
All content	Other sources	Study participants	0.83	3.00E-04
All content	Other sources	Study participants	0.84	4.00E-04
All content	Other sources	Study participants	0.85	3.00E-04
All content	Other sources	Study participants	0.86	3.00E-04
All content	Other sources	Study participants	0.87	3.00E-04
All content	Other sources	Study participants	0.88	2.00E-04
All content	Other sources	Study participants	0.89	2.00E-04
All content	Other sources	Study participants	0.9	2.00E-04
All content	Other sources	Study participants	0.91	1.00E-04
All content	Other sources	Study participants	0.92	2.00E-04
All content	Other sources	Study participants	0.93	0
All content	Other sources	Study participants	0.94	2.00E-04
All content	Other sources	Study participants	0.95	0
All content	Other sources	Study participants	0.96	1.00E-04
All content	Other sources	Study participants	0.97	0
All content	Other sources	Study participants	0.98	1.00E-04
All content	Other sources	Study participants	0.99	1.00E-04
All content	Other sources	Study participants	1	3.00E-04
All content	Other sources	Study participants	NA	2.00E-04
Civic content	Like-minded sources	Study participants	0	0.005
Civic content	Like-minded sources	Study participants	0.01	0.0019
Civic content	Like-minded sources	Study participants	0.02	0.0018
Civic content	Like-minded sources	Study participants	0.03	0.002
Civic content	Like-minded sources	Study participants	0.04	0.0031
Civic content	Like-minded sources	Study participants	0.05	0.0027
Civic content	Like-minded sources	Study participants	0.06	0.0026
Civic content	Like-minded sources	Study participants	0.07	0.0026
Civic content	Like-minded sources	Study participants	0.08	0.0028
Civic content	Like-minded sources	Study participants	0.09	0.0031
Civic content	Like-minded sources	Study participants	0.1	0.0033
Civic content	Like-minded sources	Study participants	0.11	0.0035
Civic content	Like-minded sources	Study participants	0.12	0.0036
Civic content	Like-minded sources	Study participants	0.13	0.0038
Civic content	Like-minded sources	Study participants	0.14	0.0041
Civic content	Like-minded sources	Study participants	0.15	0.0041
Civic content	Like-minded sources	Study participants	0.16	0.0044
Civic content	Like-minded sources	Study participants	0.17	0.0048
Civic content	Like-minded sources	Study participants	0.18	0.0045
Civic content	Like-minded sources	Study participants	0.19	0.005
Civic content	Like-minded sources	Study participants	0.2	0.0061
Civic content	Like-minded sources	Study participants	0.21	0.0047
Civic content	Like-minded sources	Study participants	0.22	0.0064
Civic content	Like-minded sources	Study participants	0.23	0.0049
Civic content	Like-minded sources	Study participants	0.24	0.0057
Civic content	Like-minded sources	Study participants	0.25	0.006
Civic content	Like-minded sources	Study participants	0.26	0.0058
Civic content	Like-minded sources	Study participants	0.27	0.0066
Civic content	Like-minded sources	Study participants	0.28	0.0071
Civic content	Like-minded sources	Study participants	0.29	0.007
Civic content	Like-minded sources	Study participants	0.3	0.0064
Civic content	Like-minded sources	Study participants	0.31	0.0067
Civic content	Like-minded sources	Study participants	0.32	0.007
Civic content	Like-minded sources	Study participants	0.33	0.0072
Civic content	Like-minded sources	Study participants	0.34	0.0065
Civic content	Like-minded sources	Study participants	0.35	0.0077
Civic content	Like-minded sources	Study participants	0.36	0.0077
Civic content	Like-minded sources	Study participants	0.37	0.0076
Civic content	Like-minded sources	Study participants	0.38	0.0075
Civic content	Like-minded sources	Study participants	0.39	0.0088
Civic content	Like-minded sources	Study participants	0.4	0.0081
Civic content	Like-minded sources	Study participants	0.41	0.0088
Civic content	Like-minded sources	Study participants	0.42	0.0087
Civic content	Like-minded sources	Study participants	0.43	0.0092
Civic content	Like-minded sources	Study participants	0.44	0.0087
Civic content	Like-minded sources	Study participants	0.45	0.008
Civic content	Like-minded sources	Study participants	0.46	0.0091
Civic content	Like-minded sources	Study participants	0.47	0.0078
Civic content	Like-minded sources	Study participants	0.48	0.0095
Civic content	Like-minded sources	Study participants	0.49	0.0096
Civic content	Like-minded sources	Study participants	0.5	0.01
Civic content	Like-minded sources	Study participants	0.51	0.0096
Civic content	Like-minded sources	Study participants	0.52	0.0106
Civic content	Like-minded sources	Study participants	0.53	0.0105
Civic content	Like-minded sources	Study participants	0.54	0.0109
Civic content	Like-minded sources	Study participants	0.55	0.0119
Civic content	Like-minded sources	Study participants	0.56	0.0107
Civic content	Like-minded sources	Study participants	0.57	0.0113
Civic content	Like-minded sources	Study participants	0.58	0.0115
Civic content	Like-minded sources	Study participants	0.59	0.012
Civic content	Like-minded sources	Study participants	0.6	0.011
Civic content	Like-minded sources	Study participants	0.61	0.0124
Civic content	Like-minded sources	Study participants	0.62	0.0121
Civic content	Like-minded sources	Study participants	0.63	0.0114
Civic content	Like-minded sources	Study participants	0.64	0.0115
Civic content	Like-minded sources	Study participants	0.65	0.0129
Civic content	Like-minded sources	Study participants	0.66	0.0127
Civic content	Like-minded sources	Study participants	0.67	0.0124
Civic content	Like-minded sources	Study participants	0.68	0.0144
Civic content	Like-minded sources	Study participants	0.69	0.0143
Civic content	Like-minded sources	Study participants	0.7	0.014
Civic content	Like-minded sources	Study participants	0.71	0.0146
Civic content	Like-minded sources	Study participants	0.72	0.0133
Civic content	Like-minded sources	Study participants	0.73	0.0148
Civic content	Like-minded sources	Study participants	0.74	0.0151
Civic content	Like-minded sources	Study participants	0.75	0.0162
Civic content	Like-minded sources	Study participants	0.76	0.0171
Civic content	Like-minded sources	Study participants	0.77	0.0153
Civic content	Like-minded sources	Study participants	0.78	0.0167
Civic content	Like-minded sources	Study participants	0.79	0.0161
Civic content	Like-minded sources	Study participants	0.8	0.0175
Civic content	Like-minded sources	Study participants	0.81	0.016
Civic content	Like-minded sources	Study participants	0.82	0.0173
Civic content	Like-minded sources	Study participants	0.83	0.017
Civic content	Like-minded sources	Study participants	0.84	0.0167
Civic content	Like-minded sources	Study participants	0.85	0.019
Civic content	Like-minded sources	Study participants	0.86	0.0192
Civic content	Like-minded sources	Study participants	0.87	0.0184
Civic content	Like-minded sources	Study participants	0.88	0.021
Civic content	Like-minded sources	Study participants	0.89	0.0188
Civic content	Like-minded sources	Study participants	0.9	0.0183
Civic content	Like-minded sources	Study participants	0.91	0.0184
Civic content	Like-minded sources	Study participants	0.92	0.0184
Civic content	Like-minded sources	Study participants	0.93	0.0192
Civic content	Like-minded sources	Study participants	0.94	0.0164
Civic content	Like-minded sources	Study participants	0.95	0.0156
Civic content	Like-minded sources	Study participants	0.96	0.0139
Civic content	Like-minded sources	Study participants	0.97	0.0099
Civic content	Like-minded sources	Study participants	0.98	0.0071
Civic content	Like-minded sources	Study participants	0.99	0.0023
Civic content	Like-minded sources	Study participants	1	0.0016
Civic content	Like-minded sources	Study participants	NA	0.0014
Civic content	Like-minded sources	Study participants	NA	2.00E-04
Civic content	Cross-cutting sources	Study participants	0	0.0423
Civic content	Cross-cutting sources	Study participants	0.01	0.0619
Civic content	Cross-cutting sources	Study participants	0.02	0.0532
Civic content	Cross-cutting sources	Study participants	0.03	0.0486
Civic content	Cross-cutting sources	Study participants	0.04	0.0445
Civic content	Cross-cutting sources	Study participants	0.05	0.0393
Civic content	Cross-cutting sources	Study participants	0.06	0.0352
Civic content	Cross-cutting sources	Study participants	0.07	0.0333
Civic content	Cross-cutting sources	Study participants	0.08	0.0302
Civic content	Cross-cutting sources	Study participants	0.09	0.0297
Civic content	Cross-cutting sources	Study participants	0.1	0.026
Civic content	Cross-cutting sources	Study participants	0.11	0.0258
Civic content	Cross-cutting sources	Study participants	0.12	0.0237
Civic content	Cross-cutting sources	Study participants	0.13	0.0238
Civic content	Cross-cutting sources	Study participants	0.14	0.0224
Civic content	Cross-cutting sources	Study participants	0.15	0.019
Civic content	Cross-cutting sources	Study participants	0.16	0.0191
Civic content	Cross-cutting sources	Study participants	0.17	0.0186
Civic content	Cross-cutting sources	Study participants	0.18	0.0174
Civic content	Cross-cutting sources	Study participants	0.19	0.0175
Civic content	Cross-cutting sources	Study participants	0.2	0.0151
Civic content	Cross-cutting sources	Study participants	0.21	0.0151
Civic content	Cross-cutting sources	Study participants	0.22	0.013
Civic content	Cross-cutting sources	Study participants	0.23	0.0148
Civic content	Cross-cutting sources	Study participants	0.24	0.0133
Civic content	Cross-cutting sources	Study participants	0.25	0.0129
Civic content	Cross-cutting sources	Study participants	0.26	0.0111
Civic content	Cross-cutting sources	Study participants	0.27	0.0121
Civic content	Cross-cutting sources	Study participants	0.28	0.0115
Civic content	Cross-cutting sources	Study participants	0.29	0.0114
Civic content	Cross-cutting sources	Study participants	0.3	0.0103
Civic content	Cross-cutting sources	Study participants	0.31	0.0094
Civic content	Cross-cutting sources	Study participants	0.32	0.0095
Civic content	Cross-cutting sources	Study participants	0.33	0.0095
Civic content	Cross-cutting sources	Study participants	0.34	0.0085
Civic content	Cross-cutting sources	Study participants	0.35	0.0091
Civic content	Cross-cutting sources	Study participants	0.36	0.0083
Civic content	Cross-cutting sources	Study participants	0.37	0.0081
Civic content	Cross-cutting sources	Study participants	0.38	0.0079
Civic content	Cross-cutting sources	Study participants	0.39	0.0068
Civic content	Cross-cutting sources	Study participants	0.4	0.0074
Civic content	Cross-cutting sources	Study participants	0.41	0.0063
Civic content	Cross-cutting sources	Study participants	0.42	0.0065
Civic content	Cross-cutting sources	Study participants	0.43	0.0066
Civic content	Cross-cutting sources	Study participants	0.44	0.0057
Civic content	Cross-cutting sources	Study participants	0.45	0.0057
Civic content	Cross-cutting sources	Study participants	0.46	0.0056
Civic content	Cross-cutting sources	Study participants	0.47	0.005
Civic content	Cross-cutting sources	Study participants	0.48	0.0048
Civic content	Cross-cutting sources	Study participants	0.49	0.005
Civic content	Cross-cutting sources	Study participants	0.5	0.0043
Civic content	Cross-cutting sources	Study participants	0.51	0.0048
Civic content	Cross-cutting sources	Study participants	0.52	0.0043
Civic content	Cross-cutting sources	Study participants	0.53	0.0034
Civic content	Cross-cutting sources	Study participants	0.54	0.0041
Civic content	Cross-cutting sources	Study participants	0.55	0.0039
Civic content	Cross-cutting sources	Study participants	0.56	0.0038
Civic content	Cross-cutting sources	Study participants	0.57	0.0038
Civic content	Cross-cutting sources	Study participants	0.58	0.0033
Civic content	Cross-cutting sources	Study participants	0.59	0.003
Civic content	Cross-cutting sources	Study participants	0.6	0.0033
Civic content	Cross-cutting sources	Study participants	0.61	0.0023
Civic content	Cross-cutting sources	Study participants	0.62	0.0029
Civic content	Cross-cutting sources	Study participants	0.63	0.003
Civic content	Cross-cutting sources	Study participants	0.64	0.0024
Civic content	Cross-cutting sources	Study participants	0.65	0.0021
Civic content	Cross-cutting sources	Study participants	0.66	0.0024
Civic content	Cross-cutting sources	Study participants	0.67	0.0028
Civic content	Cross-cutting sources	Study participants	0.68	0.0018
Civic content	Cross-cutting sources	Study participants	0.69	0.0026
Civic content	Cross-cutting sources	Study participants	0.7	0.0019
Civic content	Cross-cutting sources	Study participants	0.71	0.0018
Civic content	Cross-cutting sources	Study participants	0.72	0.0015
Civic content	Cross-cutting sources	Study participants	0.73	0.0015
Civic content	Cross-cutting sources	Study participants	0.74	0.0013
Civic content	Cross-cutting sources	Study participants	0.75	0.0014
Civic content	Cross-cutting sources	Study participants	0.76	0.0015
Civic content	Cross-cutting sources	Study participants	0.77	0.0011
Civic content	Cross-cutting sources	Study participants	0.78	0.0012
Civic content	Cross-cutting sources	Study participants	0.79	0.001
Civic content	Cross-cutting sources	Study participants	0.8	0.0013
Civic content	Cross-cutting sources	Study participants	0.81	0.001
Civic content	Cross-cutting sources	Study participants	0.82	0.0012
Civic content	Cross-cutting sources	Study participants	0.83	0.0011
Civic content	Cross-cutting sources	Study participants	0.84	6.00E-04
Civic content	Cross-cutting sources	Study participants	0.85	6.00E-04
Civic content	Cross-cutting sources	Study participants	0.86	9.00E-04
Civic content	Cross-cutting sources	Study participants	0.87	8.00E-04
Civic content	Cross-cutting sources	Study participants	0.88	9.00E-04
Civic content	Cross-cutting sources	Study participants	0.89	6.00E-04
Civic content	Cross-cutting sources	Study participants	0.9	4.00E-04
Civic content	Cross-cutting sources	Study participants	0.91	5.00E-04
Civic content	Cross-cutting sources	Study participants	0.92	3.00E-04
Civic content	Cross-cutting sources	Study participants	0.93	5.00E-04
Civic content	Cross-cutting sources	Study participants	0.94	3.00E-04
Civic content	Cross-cutting sources	Study participants	0.95	2.00E-04
Civic content	Cross-cutting sources	Study participants	0.96	1.00E-04
Civic content	Cross-cutting sources	Study participants	0.97	2.00E-04
Civic content	Cross-cutting sources	Study participants	0.98	0
Civic content	Cross-cutting sources	Study participants	0.99	1.00E-04
Civic content	Cross-cutting sources	Study participants	1	5.00E-04
Civic content	Cross-cutting sources	Study participants	NA	0.0014
Civic content	Cross-cutting sources	Study participants	NA	2.00E-04
Civic content	Other sources	Study participants	0	0.0054
Civic content	Other sources	Study participants	0.01	0.0119
Civic content	Other sources	Study participants	0.02	0.0273
Civic content	Other sources	Study participants	0.03	0.0348
Civic content	Other sources	Study participants	0.04	0.0429
Civic content	Other sources	Study participants	0.05	0.0494
Civic content	Other sources	Study participants	0.06	0.0484
Civic content	Other sources	Study participants	0.07	0.0491
Civic content	Other sources	Study participants	0.08	0.05
Civic content	Other sources	Study participants	0.09	0.0427
Civic content	Other sources	Study participants	0.1	0.0433
Civic content	Other sources	Study participants	0.11	0.0402
Civic content	Other sources	Study participants	0.12	0.0358
Civic content	Other sources	Study participants	0.13	0.0327
Civic content	Other sources	Study participants	0.14	0.0297
Civic content	Other sources	Study participants	0.15	0.0316
Civic content	Other sources	Study participants	0.16	0.0265
Civic content	Other sources	Study participants	0.17	0.0237
Civic content	Other sources	Study participants	0.18	0.0232
Civic content	Other sources	Study participants	0.19	0.0214
Civic content	Other sources	Study participants	0.2	0.0202
Civic content	Other sources	Study participants	0.21	0.0188
Civic content	Other sources	Study participants	0.22	0.0174
Civic content	Other sources	Study participants	0.23	0.0162
Civic content	Other sources	Study participants	0.24	0.0154
Civic content	Other sources	Study participants	0.25	0.0149
Civic content	Other sources	Study participants	0.26	0.0134
Civic content	Other sources	Study participants	0.27	0.0113
Civic content	Other sources	Study participants	0.28	0.0114
Civic content	Other sources	Study participants	0.29	0.0115
Civic content	Other sources	Study participants	0.3	0.0104
Civic content	Other sources	Study participants	0.31	0.0101
Civic content	Other sources	Study participants	0.32	0.0081
Civic content	Other sources	Study participants	0.33	0.0095
Civic content	Other sources	Study participants	0.34	0.0077
Civic content	Other sources	Study participants	0.35	0.0079
Civic content	Other sources	Study participants	0.36	0.0067
Civic content	Other sources	Study participants	0.37	0.007
Civic content	Other sources	Study participants	0.38	0.007
Civic content	Other sources	Study participants	0.39	0.0064
Civic content	Other sources	Study participants	0.4	0.0051
Civic content	Other sources	Study participants	0.41	0.0048
Civic content	Other sources	Study participants	0.42	0.0045
Civic content	Other sources	Study participants	0.43	0.0043
Civic content	Other sources	Study participants	0.44	0.0046
Civic content	Other sources	Study participants	0.45	0.0038
Civic content	Other sources	Study participants	0.46	0.0043
Civic content	Other sources	Study participants	0.47	0.0041
Civic content	Other sources	Study participants	0.48	0.0042
Civic content	Other sources	Study participants	0.49	0.0031
Civic content	Other sources	Study participants	0.5	0.004
Civic content	Other sources	Study participants	0.51	0.003
Civic content	Other sources	Study participants	0.52	0.0031
Civic content	Other sources	Study participants	0.53	0.0026
Civic content	Other sources	Study participants	0.54	0.0022
Civic content	Other sources	Study participants	0.55	0.0019
Civic content	Other sources	Study participants	0.56	0.0027
Civic content	Other sources	Study participants	0.57	0.0024
Civic content	Other sources	Study participants	0.58	0.0018
Civic content	Other sources	Study participants	0.59	0.0016
Civic content	Other sources	Study participants	0.6	0.0023
Civic content	Other sources	Study participants	0.61	0.0012
Civic content	Other sources	Study participants	0.62	0.002
Civic content	Other sources	Study participants	0.63	0.0013
Civic content	Other sources	Study participants	0.64	0.0015
Civic content	Other sources	Study participants	0.65	0.0013
Civic content	Other sources	Study participants	0.66	0.0014
Civic content	Other sources	Study participants	0.67	0.0014
Civic content	Other sources	Study participants	0.68	0.0011
Civic content	Other sources	Study participants	0.69	0.0012
Civic content	Other sources	Study participants	0.7	9.00E-04
Civic content	Other sources	Study participants	0.71	7.00E-04
Civic content	Other sources	Study participants	0.72	6.00E-04
Civic content	Other sources	Study participants	0.73	8.00E-04
Civic content	Other sources	Study participants	0.74	6.00E-04
Civic content	Other sources	Study participants	0.75	0.001
Civic content	Other sources	Study participants	0.76	6.00E-04
Civic content	Other sources	Study participants	0.77	8.00E-04
Civic content	Other sources	Study participants	0.78	6.00E-04
Civic content	Other sources	Study participants	0.79	5.00E-04
Civic content	Other sources	Study participants	0.8	8.00E-04
Civic content	Other sources	Study participants	0.81	6.00E-04
Civic content	Other sources	Study participants	0.82	3.00E-04
Civic content	Other sources	Study participants	0.83	4.00E-04
Civic content	Other sources	Study participants	0.84	6.00E-04
Civic content	Other sources	Study participants	0.85	4.00E-04
Civic content	Other sources	Study participants	0.86	3.00E-04
Civic content	Other sources	Study participants	0.87	3.00E-04
Civic content	Other sources	Study participants	0.88	2.00E-04
Civic content	Other sources	Study participants	0.89	1.00E-04
Civic content	Other sources	Study participants	0.9	3.00E-04
Civic content	Other sources	Study participants	0.91	2.00E-04
Civic content	Other sources	Study participants	0.92	2.00E-04
Civic content	Other sources	Study participants	0.93	2.00E-04
Civic content	Other sources	Study participants	0.94	1.00E-04
Civic content	Other sources	Study participants	0.95	1.00E-04
Civic content	Other sources	Study participants	0.96	1.00E-04
Civic content	Other sources	Study participants	0.97	2.00E-04
Civic content	Other sources	Study participants	0.99	1.00E-04
Civic content	Other sources	Study participants	1	0.0016
Civic content	Other sources	Study participants	NA	0.0014
Civic content	Other sources	Study participants	NA	2.00E-04
News content	Like-minded sources	Study participants	0	0.0067
News content	Like-minded sources	Study participants	0.01	0.0015
News content	Like-minded sources	Study participants	0.02	0.0019
News content	Like-minded sources	Study participants	0.03	0.0027
News content	Like-minded sources	Study participants	0.04	0.0034
News content	Like-minded sources	Study participants	0.05	0.0041
News content	Like-minded sources	Study participants	0.06	0.0041
News content	Like-minded sources	Study participants	0.07	0.0043
News content	Like-minded sources	Study participants	0.08	0.0049
News content	Like-minded sources	Study participants	0.09	0.0054
News content	Like-minded sources	Study participants	0.1	0.0041
News content	Like-minded sources	Study participants	0.11	0.0052
News content	Like-minded sources	Study participants	0.12	0.0067
News content	Like-minded sources	Study participants	0.13	0.006
News content	Like-minded sources	Study participants	0.14	0.0055
News content	Like-minded sources	Study participants	0.15	0.0067
News content	Like-minded sources	Study participants	0.16	0.0066
News content	Like-minded sources	Study participants	0.17	0.0085
News content	Like-minded sources	Study participants	0.18	0.0069
News content	Like-minded sources	Study participants	0.19	0.0074
News content	Like-minded sources	Study participants	0.2	0.0085
News content	Like-minded sources	Study participants	0.21	0.0092
News content	Like-minded sources	Study participants	0.22	0.0086
News content	Like-minded sources	Study participants	0.23	0.0104
News content	Like-minded sources	Study participants	0.24	0.008
News content	Like-minded sources	Study participants	0.25	0.0097
News content	Like-minded sources	Study participants	0.26	0.0093
News content	Like-minded sources	Study participants	0.27	0.0082
News content	Like-minded sources	Study participants	0.28	0.0092
News content	Like-minded sources	Study participants	0.29	0.0101
News content	Like-minded sources	Study participants	0.3	0.0106
News content	Like-minded sources	Study participants	0.31	0.0095
News content	Like-minded sources	Study participants	0.32	0.0105
News content	Like-minded sources	Study participants	0.33	0.0112
News content	Like-minded sources	Study participants	0.34	0.0104
News content	Like-minded sources	Study participants	0.35	0.0107
News content	Like-minded sources	Study participants	0.36	0.0102
News content	Like-minded sources	Study participants	0.37	0.0105
News content	Like-minded sources	Study participants	0.38	0.0106
News content	Like-minded sources	Study participants	0.39	0.0109
News content	Like-minded sources	Study participants	0.4	0.0104
News content	Like-minded sources	Study participants	0.41	0.0104
News content	Like-minded sources	Study participants	0.42	0.0106
News content	Like-minded sources	Study participants	0.43	0.0116
News content	Like-minded sources	Study participants	0.44	0.0119
News content	Like-minded sources	Study participants	0.45	0.0113
News content	Like-minded sources	Study participants	0.46	0.0117
News content	Like-minded sources	Study participants	0.47	0.0119
News content	Like-minded sources	Study participants	0.48	0.0106
News content	Like-minded sources	Study participants	0.49	0.0124
News content	Like-minded sources	Study participants	0.5	0.0138
News content	Like-minded sources	Study participants	0.51	0.0111
News content	Like-minded sources	Study participants	0.52	0.0112
News content	Like-minded sources	Study participants	0.53	0.0116
News content	Like-minded sources	Study participants	0.54	0.0128
News content	Like-minded sources	Study participants	0.55	0.0118
News content	Like-minded sources	Study participants	0.56	0.013
News content	Like-minded sources	Study participants	0.57	0.0113
News content	Like-minded sources	Study participants	0.58	0.0116
News content	Like-minded sources	Study participants	0.59	0.0122
News content	Like-minded sources	Study participants	0.6	0.0128
News content	Like-minded sources	Study participants	0.61	0.0127
News content	Like-minded sources	Study participants	0.62	0.012
News content	Like-minded sources	Study participants	0.63	0.0113
News content	Like-minded sources	Study participants	0.64	0.0141
News content	Like-minded sources	Study participants	0.65	0.013
News content	Like-minded sources	Study participants	0.66	0.011
News content	Like-minded sources	Study participants	0.67	0.015
News content	Like-minded sources	Study participants	0.68	0.0143
News content	Like-minded sources	Study participants	0.69	0.0128
News content	Like-minded sources	Study participants	0.7	0.0129
News content	Like-minded sources	Study participants	0.71	0.013
News content	Like-minded sources	Study participants	0.72	0.014
News content	Like-minded sources	Study participants	0.73	0.0134
News content	Like-minded sources	Study participants	0.74	0.013
News content	Like-minded sources	Study participants	0.75	0.0125
News content	Like-minded sources	Study participants	0.76	0.0121
News content	Like-minded sources	Study participants	0.77	0.0135
News content	Like-minded sources	Study participants	0.78	0.0128
News content	Like-minded sources	Study participants	0.79	0.013
News content	Like-minded sources	Study participants	0.8	0.0124
News content	Like-minded sources	Study participants	0.81	0.0125
News content	Like-minded sources	Study participants	0.82	0.012
News content	Like-minded sources	Study participants	0.83	0.0136
News content	Like-minded sources	Study participants	0.84	0.0124
News content	Like-minded sources	Study participants	0.85	0.0137
News content	Like-minded sources	Study participants	0.86	0.0118
News content	Like-minded sources	Study participants	0.87	0.0124
News content	Like-minded sources	Study participants	0.88	0.013
News content	Like-minded sources	Study participants	0.89	0.0114
News content	Like-minded sources	Study participants	0.9	0.0113
News content	Like-minded sources	Study participants	0.91	0.0115
News content	Like-minded sources	Study participants	0.92	0.0093
News content	Like-minded sources	Study participants	0.93	0.0107
News content	Like-minded sources	Study participants	0.94	0.0103
News content	Like-minded sources	Study participants	0.95	0.0093
News content	Like-minded sources	Study participants	0.96	0.0065
News content	Like-minded sources	Study participants	0.97	0.0057
News content	Like-minded sources	Study participants	0.98	0.0036
News content	Like-minded sources	Study participants	0.99	0.0015
News content	Like-minded sources	Study participants	1	0.0018
News content	Like-minded sources	Study participants	NA	0.0022
News content	Like-minded sources	Study participants	NA	2.00E-04
News content	Cross-cutting sources	Study participants	0	0.0408
News content	Cross-cutting sources	Study participants	0.01	0.0583
News content	Cross-cutting sources	Study participants	0.02	0.0557
News content	Cross-cutting sources	Study participants	0.03	0.0496
News content	Cross-cutting sources	Study participants	0.04	0.0468
News content	Cross-cutting sources	Study participants	0.05	0.0417
News content	Cross-cutting sources	Study participants	0.06	0.0399
News content	Cross-cutting sources	Study participants	0.07	0.0377
News content	Cross-cutting sources	Study participants	0.08	0.0358
News content	Cross-cutting sources	Study participants	0.09	0.0306
News content	Cross-cutting sources	Study participants	0.1	0.0297
News content	Cross-cutting sources	Study participants	0.11	0.0269
News content	Cross-cutting sources	Study participants	0.12	0.0267
News content	Cross-cutting sources	Study participants	0.13	0.0241
News content	Cross-cutting sources	Study participants	0.14	0.0238
News content	Cross-cutting sources	Study participants	0.15	0.0216
News content	Cross-cutting sources	Study participants	0.16	0.0194
News content	Cross-cutting sources	Study participants	0.17	0.0202
News content	Cross-cutting sources	Study participants	0.18	0.0194
News content	Cross-cutting sources	Study participants	0.19	0.0181
News content	Cross-cutting sources	Study participants	0.2	0.0168
News content	Cross-cutting sources	Study participants	0.21	0.0152
News content	Cross-cutting sources	Study participants	0.22	0.0154
News content	Cross-cutting sources	Study participants	0.23	0.0148
News content	Cross-cutting sources	Study participants	0.24	0.0138
News content	Cross-cutting sources	Study participants	0.25	0.0136
News content	Cross-cutting sources	Study participants	0.26	0.0107
News content	Cross-cutting sources	Study participants	0.27	0.0119
News content	Cross-cutting sources	Study participants	0.28	0.0124
News content	Cross-cutting sources	Study participants	0.29	0.0101
News content	Cross-cutting sources	Study participants	0.3	0.0098
News content	Cross-cutting sources	Study participants	0.31	0.0097
News content	Cross-cutting sources	Study participants	0.32	0.009
News content	Cross-cutting sources	Study participants	0.33	0.0083
News content	Cross-cutting sources	Study participants	0.34	0.0086
News content	Cross-cutting sources	Study participants	0.35	0.0069
News content	Cross-cutting sources	Study participants	0.36	0.0074
News content	Cross-cutting sources	Study participants	0.37	0.0073
News content	Cross-cutting sources	Study participants	0.38	0.0069
News content	Cross-cutting sources	Study participants	0.39	0.0075
News content	Cross-cutting sources	Study participants	0.4	0.0062
News content	Cross-cutting sources	Study participants	0.41	0.0062
News content	Cross-cutting sources	Study participants	0.42	0.006
News content	Cross-cutting sources	Study participants	0.43	0.0053
News content	Cross-cutting sources	Study participants	0.44	0.0051
News content	Cross-cutting sources	Study participants	0.45	0.005
News content	Cross-cutting sources	Study participants	0.46	0.0048
News content	Cross-cutting sources	Study participants	0.47	0.0042
News content	Cross-cutting sources	Study participants	0.48	0.004
News content	Cross-cutting sources	Study participants	0.49	0.0042
News content	Cross-cutting sources	Study participants	0.5	0.0037
News content	Cross-cutting sources	Study participants	0.51	0.0033
News content	Cross-cutting sources	Study participants	0.52	0.0039
News content	Cross-cutting sources	Study participants	0.53	0.0033
News content	Cross-cutting sources	Study participants	0.54	0.003
News content	Cross-cutting sources	Study participants	0.55	0.0026
News content	Cross-cutting sources	Study participants	0.56	0.0028
News content	Cross-cutting sources	Study participants	0.57	0.0027
News content	Cross-cutting sources	Study participants	0.58	0.0023
News content	Cross-cutting sources	Study participants	0.59	0.0021
News content	Cross-cutting sources	Study participants	0.6	0.0024
News content	Cross-cutting sources	Study participants	0.61	0.0023
News content	Cross-cutting sources	Study participants	0.62	0.0024
News content	Cross-cutting sources	Study participants	0.63	0.0019
News content	Cross-cutting sources	Study participants	0.64	0.002
News content	Cross-cutting sources	Study participants	0.65	0.0015
News content	Cross-cutting sources	Study participants	0.66	0.001
News content	Cross-cutting sources	Study participants	0.67	0.0011
News content	Cross-cutting sources	Study participants	0.68	0.0013
News content	Cross-cutting sources	Study participants	0.69	0.0012
News content	Cross-cutting sources	Study participants	0.7	0.0013
News content	Cross-cutting sources	Study participants	0.71	0.0012
News content	Cross-cutting sources	Study participants	0.72	0.0014
News content	Cross-cutting sources	Study participants	0.73	0.001
News content	Cross-cutting sources	Study participants	0.74	0.0012
News content	Cross-cutting sources	Study participants	0.75	0.001
News content	Cross-cutting sources	Study participants	0.76	7.00E-04
News content	Cross-cutting sources	Study participants	0.77	7.00E-04
News content	Cross-cutting sources	Study participants	0.78	8.00E-04
News content	Cross-cutting sources	Study participants	0.79	8.00E-04
News content	Cross-cutting sources	Study participants	0.8	0.001
News content	Cross-cutting sources	Study participants	0.81	3.00E-04
News content	Cross-cutting sources	Study participants	0.82	5.00E-04
News content	Cross-cutting sources	Study participants	0.83	6.00E-04
News content	Cross-cutting sources	Study participants	0.84	3.00E-04
News content	Cross-cutting sources	Study participants	0.85	3.00E-04
News content	Cross-cutting sources	Study participants	0.86	4.00E-04
News content	Cross-cutting sources	Study participants	0.87	4.00E-04
News content	Cross-cutting sources	Study participants	0.88	3.00E-04
News content	Cross-cutting sources	Study participants	0.89	4.00E-04
News content	Cross-cutting sources	Study participants	0.9	3.00E-04
News content	Cross-cutting sources	Study participants	0.91	1.00E-04
News content	Cross-cutting sources	Study participants	0.92	1.00E-04
News content	Cross-cutting sources	Study participants	0.93	0
News content	Cross-cutting sources	Study participants	0.94	2.00E-04
News content	Cross-cutting sources	Study participants	0.95	1.00E-04
News content	Cross-cutting sources	Study participants	0.96	0
News content	Cross-cutting sources	Study participants	0.97	0
News content	Cross-cutting sources	Study participants	0.98	1.00E-04
News content	Cross-cutting sources	Study participants	1	7.00E-04
News content	Cross-cutting sources	Study participants	NA	0.0022
News content	Cross-cutting sources	Study participants	NA	2.00E-04
News content	Other sources	Study participants	0	0.0051
News content	Other sources	Study participants	0.01	0.0055
News content	Other sources	Study participants	0.02	0.0128
News content	Other sources	Study participants	0.03	0.0144
News content	Other sources	Study participants	0.04	0.0187
News content	Other sources	Study participants	0.05	0.0231
News content	Other sources	Study participants	0.06	0.0255
News content	Other sources	Study participants	0.07	0.0229
News content	Other sources	Study participants	0.08	0.0238
News content	Other sources	Study participants	0.09	0.023
News content	Other sources	Study participants	0.1	0.0252
News content	Other sources	Study participants	0.11	0.0249
News content	Other sources	Study participants	0.12	0.0243
News content	Other sources	Study participants	0.13	0.0234
News content	Other sources	Study participants	0.14	0.0246
News content	Other sources	Study participants	0.15	0.0248
News content	Other sources	Study participants	0.16	0.0235
News content	Other sources	Study participants	0.17	0.0223
News content	Other sources	Study participants	0.18	0.0224
News content	Other sources	Study participants	0.19	0.0224
News content	Other sources	Study participants	0.2	0.0219
News content	Other sources	Study participants	0.21	0.0199
News content	Other sources	Study participants	0.22	0.021
News content	Other sources	Study participants	0.23	0.0182
News content	Other sources	Study participants	0.24	0.0189
News content	Other sources	Study participants	0.25	0.0201
News content	Other sources	Study participants	0.26	0.0202
News content	Other sources	Study participants	0.27	0.0175
News content	Other sources	Study participants	0.28	0.0172
News content	Other sources	Study participants	0.29	0.0175
News content	Other sources	Study participants	0.3	0.0172
News content	Other sources	Study participants	0.31	0.0163
News content	Other sources	Study participants	0.32	0.0166
News content	Other sources	Study participants	0.33	0.0155
News content	Other sources	Study participants	0.34	0.0142
News content	Other sources	Study participants	0.35	0.0137
News content	Other sources	Study participants	0.36	0.0131
News content	Other sources	Study participants	0.37	0.0136
News content	Other sources	Study participants	0.38	0.0135
News content	Other sources	Study participants	0.39	0.0132
News content	Other sources	Study participants	0.4	0.0115
News content	Other sources	Study participants	0.41	0.0124
News content	Other sources	Study participants	0.42	0.0121
News content	Other sources	Study participants	0.43	0.0104
News content	Other sources	Study participants	0.44	0.0098
News content	Other sources	Study participants	0.45	0.0095
News content	Other sources	Study participants	0.46	0.0091
News content	Other sources	Study participants	0.47	0.0099
News content	Other sources	Study participants	0.48	0.0097
News content	Other sources	Study participants	0.49	0.0086
News content	Other sources	Study participants	0.5	0.0092
News content	Other sources	Study participants	0.51	0.0077
News content	Other sources	Study participants	0.52	0.0077
News content	Other sources	Study participants	0.53	0.008
News content	Other sources	Study participants	0.54	0.0065
News content	Other sources	Study participants	0.55	0.0062
News content	Other sources	Study participants	0.56	0.0059
News content	Other sources	Study participants	0.57	0.0067
News content	Other sources	Study participants	0.58	0.006
News content	Other sources	Study participants	0.59	0.0046
News content	Other sources	Study participants	0.6	0.0042
News content	Other sources	Study participants	0.61	0.0051
News content	Other sources	Study participants	0.62	0.005
News content	Other sources	Study participants	0.63	0.004
News content	Other sources	Study participants	0.64	0.0038
News content	Other sources	Study participants	0.65	0.0049
News content	Other sources	Study participants	0.66	0.0033
News content	Other sources	Study participants	0.67	0.0044
News content	Other sources	Study participants	0.68	0.003
News content	Other sources	Study participants	0.69	0.0026
News content	Other sources	Study participants	0.7	0.0024
News content	Other sources	Study participants	0.71	0.0027
News content	Other sources	Study participants	0.72	0.0019
News content	Other sources	Study participants	0.73	0.0026
News content	Other sources	Study participants	0.74	0.0025
News content	Other sources	Study participants	0.75	0.002
News content	Other sources	Study participants	0.76	0.0019
News content	Other sources	Study participants	0.77	0.0014
News content	Other sources	Study participants	0.78	0.0014
News content	Other sources	Study participants	0.79	0.0013
News content	Other sources	Study participants	0.8	0.0012
News content	Other sources	Study participants	0.81	0.0012
News content	Other sources	Study participants	0.82	9.00E-04
News content	Other sources	Study participants	0.83	0.0012
News content	Other sources	Study participants	0.84	7.00E-04
News content	Other sources	Study participants	0.85	7.00E-04
News content	Other sources	Study participants	0.86	0.0012
News content	Other sources	Study participants	0.87	6.00E-04
News content	Other sources	Study participants	0.88	7.00E-04
News content	Other sources	Study participants	0.89	4.00E-04
News content	Other sources	Study participants	0.9	6.00E-04
News content	Other sources	Study participants	0.91	3.00E-04
News content	Other sources	Study participants	0.92	4.00E-04
News content	Other sources	Study participants	0.93	3.00E-04
News content	Other sources	Study participants	0.94	3.00E-04
News content	Other sources	Study participants	0.95	3.00E-04
News content	Other sources	Study participants	0.97	1.00E-04
News content	Other sources	Study participants	0.98	2.00E-04
News content	Other sources	Study participants	0.99	0
News content	Other sources	Study participants	1	0.0025
News content	Other sources	Study participants	NA	0.0022
News content	Other sources	Study participants	NA	2.00E-04
