# Supplementary material for: Like-minded sources on Facebook are prevalent but not polarizing
Source: Nature. 2023 Jul 27;620(7972):137–44. doi: 10.1038/s41586-023-06297-w (PMC10396953; doi:10.1038/s41586-023-06297-w)
Supplement: Supplementary file 9 — Source Data Extended Data Fig. 3 [file 41586_2023_6297_MOESM9_ESM.zip › 07-main-figure-dap-corrected.csv]

content_type	source	respondent_group	x	y
All content	Like-minded sources	US MAP (daily users)	0	0.0097
All content	Like-minded sources	US MAP (daily users)	0.01	0.0057
All content	Like-minded sources	US MAP (daily users)	0.02	0.0066
All content	Like-minded sources	US MAP (daily users)	0.03	0.0066
All content	Like-minded sources	US MAP (daily users)	0.04	0.0065
All content	Like-minded sources	US MAP (daily users)	0.05	0.0066
All content	Like-minded sources	US MAP (daily users)	0.06	0.0066
All content	Like-minded sources	US MAP (daily users)	0.07	0.0066
All content	Like-minded sources	US MAP (daily users)	0.08	0.0067
All content	Like-minded sources	US MAP (daily users)	0.09	0.0069
All content	Like-minded sources	US MAP (daily users)	0.1	0.007
All content	Like-minded sources	US MAP (daily users)	0.11	0.007
All content	Like-minded sources	US MAP (daily users)	0.12	0.0072
All content	Like-minded sources	US MAP (daily users)	0.13	0.0076
All content	Like-minded sources	US MAP (daily users)	0.14	0.0075
All content	Like-minded sources	US MAP (daily users)	0.15	0.0078
All content	Like-minded sources	US MAP (daily users)	0.16	0.0079
All content	Like-minded sources	US MAP (daily users)	0.17	0.008
All content	Like-minded sources	US MAP (daily users)	0.18	0.0084
All content	Like-minded sources	US MAP (daily users)	0.19	0.0083
All content	Like-minded sources	US MAP (daily users)	0.2	0.0086
All content	Like-minded sources	US MAP (daily users)	0.21	0.0085
All content	Like-minded sources	US MAP (daily users)	0.22	0.009
All content	Like-minded sources	US MAP (daily users)	0.23	0.0089
All content	Like-minded sources	US MAP (daily users)	0.24	0.0093
All content	Like-minded sources	US MAP (daily users)	0.25	0.0093
All content	Like-minded sources	US MAP (daily users)	0.26	0.0094
All content	Like-minded sources	US MAP (daily users)	0.27	0.0095
All content	Like-minded sources	US MAP (daily users)	0.28	0.0097
All content	Like-minded sources	US MAP (daily users)	0.29	0.0099
All content	Like-minded sources	US MAP (daily users)	0.3	0.01
All content	Like-minded sources	US MAP (daily users)	0.31	0.0101
All content	Like-minded sources	US MAP (daily users)	0.32	0.0102
All content	Like-minded sources	US MAP (daily users)	0.33	0.0103
All content	Like-minded sources	US MAP (daily users)	0.34	0.0107
All content	Like-minded sources	US MAP (daily users)	0.35	0.0107
All content	Like-minded sources	US MAP (daily users)	0.36	0.0109
All content	Like-minded sources	US MAP (daily users)	0.37	0.0108
All content	Like-minded sources	US MAP (daily users)	0.38	0.011
All content	Like-minded sources	US MAP (daily users)	0.39	0.0111
All content	Like-minded sources	US MAP (daily users)	0.4	0.0113
All content	Like-minded sources	US MAP (daily users)	0.41	0.0114
All content	Like-minded sources	US MAP (daily users)	0.42	0.0116
All content	Like-minded sources	US MAP (daily users)	0.43	0.0117
All content	Like-minded sources	US MAP (daily users)	0.44	0.0119
All content	Like-minded sources	US MAP (daily users)	0.45	0.0121
All content	Like-minded sources	US MAP (daily users)	0.46	0.0118
All content	Like-minded sources	US MAP (daily users)	0.47	0.0122
All content	Like-minded sources	US MAP (daily users)	0.48	0.0123
All content	Like-minded sources	US MAP (daily users)	0.49	0.0123
All content	Like-minded sources	US MAP (daily users)	0.5	0.0127
All content	Like-minded sources	US MAP (daily users)	0.51	0.0125
All content	Like-minded sources	US MAP (daily users)	0.52	0.0128
All content	Like-minded sources	US MAP (daily users)	0.53	0.0127
All content	Like-minded sources	US MAP (daily users)	0.54	0.0128
All content	Like-minded sources	US MAP (daily users)	0.55	0.0129
All content	Like-minded sources	US MAP (daily users)	0.56	0.013
All content	Like-minded sources	US MAP (daily users)	0.57	0.0129
All content	Like-minded sources	US MAP (daily users)	0.58	0.0132
All content	Like-minded sources	US MAP (daily users)	0.59	0.0129
All content	Like-minded sources	US MAP (daily users)	0.6	0.0133
All content	Like-minded sources	US MAP (daily users)	0.61	0.0132
All content	Like-minded sources	US MAP (daily users)	0.62	0.0132
All content	Like-minded sources	US MAP (daily users)	0.63	0.0133
All content	Like-minded sources	US MAP (daily users)	0.64	0.0133
All content	Like-minded sources	US MAP (daily users)	0.65	0.0133
All content	Like-minded sources	US MAP (daily users)	0.66	0.0134
All content	Like-minded sources	US MAP (daily users)	0.67	0.0133
All content	Like-minded sources	US MAP (daily users)	0.68	0.0132
All content	Like-minded sources	US MAP (daily users)	0.69	0.0133
All content	Like-minded sources	US MAP (daily users)	0.7	0.0132
All content	Like-minded sources	US MAP (daily users)	0.71	0.0134
All content	Like-minded sources	US MAP (daily users)	0.72	0.0134
All content	Like-minded sources	US MAP (daily users)	0.73	0.0132
All content	Like-minded sources	US MAP (daily users)	0.74	0.0131
All content	Like-minded sources	US MAP (daily users)	0.75	0.0129
All content	Like-minded sources	US MAP (daily users)	0.76	0.0129
All content	Like-minded sources	US MAP (daily users)	0.77	0.0129
All content	Like-minded sources	US MAP (daily users)	0.78	0.0127
All content	Like-minded sources	US MAP (daily users)	0.79	0.0124
All content	Like-minded sources	US MAP (daily users)	0.8	0.0123
All content	Like-minded sources	US MAP (daily users)	0.81	0.012
All content	Like-minded sources	US MAP (daily users)	0.82	0.0117
All content	Like-minded sources	US MAP (daily users)	0.83	0.0112
All content	Like-minded sources	US MAP (daily users)	0.84	0.0111
All content	Like-minded sources	US MAP (daily users)	0.85	0.0107
All content	Like-minded sources	US MAP (daily users)	0.86	0.0103
All content	Like-minded sources	US MAP (daily users)	0.87	0.0098
All content	Like-minded sources	US MAP (daily users)	0.88	0.0094
All content	Like-minded sources	US MAP (daily users)	0.89	0.0085
All content	Like-minded sources	US MAP (daily users)	0.9	0.0079
All content	Like-minded sources	US MAP (daily users)	0.91	0.0071
All content	Like-minded sources	US MAP (daily users)	0.92	0.0064
All content	Like-minded sources	US MAP (daily users)	0.93	0.0054
All content	Like-minded sources	US MAP (daily users)	0.94	0.0044
All content	Like-minded sources	US MAP (daily users)	0.95	0.0033
All content	Like-minded sources	US MAP (daily users)	0.96	0.0024
All content	Like-minded sources	US MAP (daily users)	0.97	0.0015
All content	Like-minded sources	US MAP (daily users)	0.98	8.00E-04
All content	Like-minded sources	US MAP (daily users)	0.99	3.00E-04
All content	Like-minded sources	US MAP (daily users)	1	5.00E-04
All content	Cross-cutting sources	US MAP (daily users)	0	0.0179
All content	Cross-cutting sources	US MAP (daily users)	0.01	0.033
All content	Cross-cutting sources	US MAP (daily users)	0.02	0.0405
All content	Cross-cutting sources	US MAP (daily users)	0.03	0.0431
All content	Cross-cutting sources	US MAP (daily users)	0.04	0.0425
All content	Cross-cutting sources	US MAP (daily users)	0.05	0.0407
All content	Cross-cutting sources	US MAP (daily users)	0.06	0.0394
All content	Cross-cutting sources	US MAP (daily users)	0.07	0.0375
All content	Cross-cutting sources	US MAP (daily users)	0.08	0.0356
All content	Cross-cutting sources	US MAP (daily users)	0.09	0.034
All content	Cross-cutting sources	US MAP (daily users)	0.1	0.0322
All content	Cross-cutting sources	US MAP (daily users)	0.11	0.0305
All content	Cross-cutting sources	US MAP (daily users)	0.12	0.029
All content	Cross-cutting sources	US MAP (daily users)	0.13	0.0274
All content	Cross-cutting sources	US MAP (daily users)	0.14	0.0258
All content	Cross-cutting sources	US MAP (daily users)	0.15	0.0247
All content	Cross-cutting sources	US MAP (daily users)	0.16	0.0231
All content	Cross-cutting sources	US MAP (daily users)	0.17	0.0219
All content	Cross-cutting sources	US MAP (daily users)	0.18	0.021
All content	Cross-cutting sources	US MAP (daily users)	0.19	0.0195
All content	Cross-cutting sources	US MAP (daily users)	0.2	0.0186
All content	Cross-cutting sources	US MAP (daily users)	0.21	0.0176
All content	Cross-cutting sources	US MAP (daily users)	0.22	0.0171
All content	Cross-cutting sources	US MAP (daily users)	0.23	0.0158
All content	Cross-cutting sources	US MAP (daily users)	0.24	0.0152
All content	Cross-cutting sources	US MAP (daily users)	0.25	0.0144
All content	Cross-cutting sources	US MAP (daily users)	0.26	0.0138
All content	Cross-cutting sources	US MAP (daily users)	0.27	0.0131
All content	Cross-cutting sources	US MAP (daily users)	0.28	0.0126
All content	Cross-cutting sources	US MAP (daily users)	0.29	0.0118
All content	Cross-cutting sources	US MAP (daily users)	0.3	0.0113
All content	Cross-cutting sources	US MAP (daily users)	0.31	0.0108
All content	Cross-cutting sources	US MAP (daily users)	0.32	0.0104
All content	Cross-cutting sources	US MAP (daily users)	0.33	0.0099
All content	Cross-cutting sources	US MAP (daily users)	0.34	0.0095
All content	Cross-cutting sources	US MAP (daily users)	0.35	0.009
All content	Cross-cutting sources	US MAP (daily users)	0.36	0.0085
All content	Cross-cutting sources	US MAP (daily users)	0.37	0.0082
All content	Cross-cutting sources	US MAP (daily users)	0.38	0.0077
All content	Cross-cutting sources	US MAP (daily users)	0.39	0.0075
All content	Cross-cutting sources	US MAP (daily users)	0.4	0.0073
All content	Cross-cutting sources	US MAP (daily users)	0.41	0.0069
All content	Cross-cutting sources	US MAP (daily users)	0.42	0.0066
All content	Cross-cutting sources	US MAP (daily users)	0.43	0.0063
All content	Cross-cutting sources	US MAP (daily users)	0.44	0.006
All content	Cross-cutting sources	US MAP (daily users)	0.45	0.0058
All content	Cross-cutting sources	US MAP (daily users)	0.46	0.0055
All content	Cross-cutting sources	US MAP (daily users)	0.47	0.0054
All content	Cross-cutting sources	US MAP (daily users)	0.48	0.0052
All content	Cross-cutting sources	US MAP (daily users)	0.49	0.0048
All content	Cross-cutting sources	US MAP (daily users)	0.5	0.0047
All content	Cross-cutting sources	US MAP (daily users)	0.51	0.0045
All content	Cross-cutting sources	US MAP (daily users)	0.52	0.0042
All content	Cross-cutting sources	US MAP (daily users)	0.53	0.0041
All content	Cross-cutting sources	US MAP (daily users)	0.54	0.004
All content	Cross-cutting sources	US MAP (daily users)	0.55	0.0038
All content	Cross-cutting sources	US MAP (daily users)	0.56	0.0036
All content	Cross-cutting sources	US MAP (daily users)	0.57	0.0033
All content	Cross-cutting sources	US MAP (daily users)	0.58	0.0033
All content	Cross-cutting sources	US MAP (daily users)	0.59	0.0031
All content	Cross-cutting sources	US MAP (daily users)	0.6	0.0029
All content	Cross-cutting sources	US MAP (daily users)	0.61	0.0028
All content	Cross-cutting sources	US MAP (daily users)	0.62	0.0026
All content	Cross-cutting sources	US MAP (daily users)	0.63	0.0026
All content	Cross-cutting sources	US MAP (daily users)	0.64	0.0024
All content	Cross-cutting sources	US MAP (daily users)	0.65	0.0023
All content	Cross-cutting sources	US MAP (daily users)	0.66	0.002
All content	Cross-cutting sources	US MAP (daily users)	0.67	0.002
All content	Cross-cutting sources	US MAP (daily users)	0.68	0.0018
All content	Cross-cutting sources	US MAP (daily users)	0.69	0.0017
All content	Cross-cutting sources	US MAP (daily users)	0.7	0.0016
All content	Cross-cutting sources	US MAP (daily users)	0.71	0.0015
All content	Cross-cutting sources	US MAP (daily users)	0.72	0.0014
All content	Cross-cutting sources	US MAP (daily users)	0.73	0.0013
All content	Cross-cutting sources	US MAP (daily users)	0.74	0.0011
All content	Cross-cutting sources	US MAP (daily users)	0.75	0.0011
All content	Cross-cutting sources	US MAP (daily users)	0.76	0.001
All content	Cross-cutting sources	US MAP (daily users)	0.77	9.00E-04
All content	Cross-cutting sources	US MAP (daily users)	0.78	8.00E-04
All content	Cross-cutting sources	US MAP (daily users)	0.79	7.00E-04
All content	Cross-cutting sources	US MAP (daily users)	0.8	6.00E-04
All content	Cross-cutting sources	US MAP (daily users)	0.81	6.00E-04
All content	Cross-cutting sources	US MAP (daily users)	0.82	5.00E-04
All content	Cross-cutting sources	US MAP (daily users)	0.83	5.00E-04
All content	Cross-cutting sources	US MAP (daily users)	0.84	4.00E-04
All content	Cross-cutting sources	US MAP (daily users)	0.85	4.00E-04
All content	Cross-cutting sources	US MAP (daily users)	0.86	3.00E-04
All content	Cross-cutting sources	US MAP (daily users)	0.87	2.00E-04
All content	Cross-cutting sources	US MAP (daily users)	0.88	2.00E-04
All content	Cross-cutting sources	US MAP (daily users)	0.89	2.00E-04
All content	Cross-cutting sources	US MAP (daily users)	0.9	2.00E-04
All content	Cross-cutting sources	US MAP (daily users)	0.91	1.00E-04
All content	Cross-cutting sources	US MAP (daily users)	0.92	1.00E-04
All content	Cross-cutting sources	US MAP (daily users)	0.93	1.00E-04
All content	Cross-cutting sources	US MAP (daily users)	0.94	1.00E-04
All content	Cross-cutting sources	US MAP (daily users)	0.95	0
All content	Cross-cutting sources	US MAP (daily users)	0.96	1.00E-04
All content	Cross-cutting sources	US MAP (daily users)	0.97	0
All content	Cross-cutting sources	US MAP (daily users)	0.98	0
All content	Cross-cutting sources	US MAP (daily users)	0.99	0
All content	Cross-cutting sources	US MAP (daily users)	1	2.00E-04
All content	Neither like-minded nor cross-cutting sources	US MAP (daily users)	0	0.0012
All content	Neither like-minded nor cross-cutting sources	US MAP (daily users)	0.01	0.0015
All content	Neither like-minded nor cross-cutting sources	US MAP (daily users)	0.02	0.0036
All content	Neither like-minded nor cross-cutting sources	US MAP (daily users)	0.03	0.0062
All content	Neither like-minded nor cross-cutting sources	US MAP (daily users)	0.04	0.0091
All content	Neither like-minded nor cross-cutting sources	US MAP (daily users)	0.05	0.0119
All content	Neither like-minded nor cross-cutting sources	US MAP (daily users)	0.06	0.0142
All content	Neither like-minded nor cross-cutting sources	US MAP (daily users)	0.07	0.0162
All content	Neither like-minded nor cross-cutting sources	US MAP (daily users)	0.08	0.0182
All content	Neither like-minded nor cross-cutting sources	US MAP (daily users)	0.09	0.0199
All content	Neither like-minded nor cross-cutting sources	US MAP (daily users)	0.1	0.021
All content	Neither like-minded nor cross-cutting sources	US MAP (daily users)	0.11	0.0223
All content	Neither like-minded nor cross-cutting sources	US MAP (daily users)	0.12	0.0231
All content	Neither like-minded nor cross-cutting sources	US MAP (daily users)	0.13	0.0242
All content	Neither like-minded nor cross-cutting sources	US MAP (daily users)	0.14	0.0247
All content	Neither like-minded nor cross-cutting sources	US MAP (daily users)	0.15	0.0256
All content	Neither like-minded nor cross-cutting sources	US MAP (daily users)	0.16	0.0254
All content	Neither like-minded nor cross-cutting sources	US MAP (daily users)	0.17	0.0259
All content	Neither like-minded nor cross-cutting sources	US MAP (daily users)	0.18	0.0263
All content	Neither like-minded nor cross-cutting sources	US MAP (daily users)	0.19	0.026
All content	Neither like-minded nor cross-cutting sources	US MAP (daily users)	0.2	0.0259
All content	Neither like-minded nor cross-cutting sources	US MAP (daily users)	0.21	0.0258
All content	Neither like-minded nor cross-cutting sources	US MAP (daily users)	0.22	0.0255
All content	Neither like-minded nor cross-cutting sources	US MAP (daily users)	0.23	0.0248
All content	Neither like-minded nor cross-cutting sources	US MAP (daily users)	0.24	0.0244
All content	Neither like-minded nor cross-cutting sources	US MAP (daily users)	0.25	0.0238
All content	Neither like-minded nor cross-cutting sources	US MAP (daily users)	0.26	0.0231
All content	Neither like-minded nor cross-cutting sources	US MAP (daily users)	0.27	0.0225
All content	Neither like-minded nor cross-cutting sources	US MAP (daily users)	0.28	0.0217
All content	Neither like-minded nor cross-cutting sources	US MAP (daily users)	0.29	0.0212
All content	Neither like-minded nor cross-cutting sources	US MAP (daily users)	0.3	0.0202
All content	Neither like-minded nor cross-cutting sources	US MAP (daily users)	0.31	0.0193
All content	Neither like-minded nor cross-cutting sources	US MAP (daily users)	0.32	0.0187
All content	Neither like-minded nor cross-cutting sources	US MAP (daily users)	0.33	0.018
All content	Neither like-minded nor cross-cutting sources	US MAP (daily users)	0.34	0.0171
All content	Neither like-minded nor cross-cutting sources	US MAP (daily users)	0.35	0.0162
All content	Neither like-minded nor cross-cutting sources	US MAP (daily users)	0.36	0.0157
All content	Neither like-minded nor cross-cutting sources	US MAP (daily users)	0.37	0.0148
All content	Neither like-minded nor cross-cutting sources	US MAP (daily users)	0.38	0.0141
All content	Neither like-minded nor cross-cutting sources	US MAP (daily users)	0.39	0.0132
All content	Neither like-minded nor cross-cutting sources	US MAP (daily users)	0.4	0.0126
All content	Neither like-minded nor cross-cutting sources	US MAP (daily users)	0.41	0.0119
All content	Neither like-minded nor cross-cutting sources	US MAP (daily users)	0.42	0.0114
All content	Neither like-minded nor cross-cutting sources	US MAP (daily users)	0.43	0.0109
All content	Neither like-minded nor cross-cutting sources	US MAP (daily users)	0.44	0.0102
All content	Neither like-minded nor cross-cutting sources	US MAP (daily users)	0.45	0.0097
All content	Neither like-minded nor cross-cutting sources	US MAP (daily users)	0.46	0.0092
All content	Neither like-minded nor cross-cutting sources	US MAP (daily users)	0.47	0.0087
All content	Neither like-minded nor cross-cutting sources	US MAP (daily users)	0.48	0.0082
All content	Neither like-minded nor cross-cutting sources	US MAP (daily users)	0.49	0.0079
All content	Neither like-minded nor cross-cutting sources	US MAP (daily users)	0.5	0.0077
All content	Neither like-minded nor cross-cutting sources	US MAP (daily users)	0.51	0.0072
All content	Neither like-minded nor cross-cutting sources	US MAP (daily users)	0.52	0.0068
All content	Neither like-minded nor cross-cutting sources	US MAP (daily users)	0.53	0.0066
All content	Neither like-minded nor cross-cutting sources	US MAP (daily users)	0.54	0.0061
All content	Neither like-minded nor cross-cutting sources	US MAP (daily users)	0.55	0.0059
All content	Neither like-minded nor cross-cutting sources	US MAP (daily users)	0.56	0.0055
All content	Neither like-minded nor cross-cutting sources	US MAP (daily users)	0.57	0.0053
All content	Neither like-minded nor cross-cutting sources	US MAP (daily users)	0.58	0.005
All content	Neither like-minded nor cross-cutting sources	US MAP (daily users)	0.59	0.0047
All content	Neither like-minded nor cross-cutting sources	US MAP (daily users)	0.6	0.0045
All content	Neither like-minded nor cross-cutting sources	US MAP (daily users)	0.61	0.0044
All content	Neither like-minded nor cross-cutting sources	US MAP (daily users)	0.62	0.0043
All content	Neither like-minded nor cross-cutting sources	US MAP (daily users)	0.63	0.0041
All content	Neither like-minded nor cross-cutting sources	US MAP (daily users)	0.64	0.0038
All content	Neither like-minded nor cross-cutting sources	US MAP (daily users)	0.65	0.0036
All content	Neither like-minded nor cross-cutting sources	US MAP (daily users)	0.66	0.0035
All content	Neither like-minded nor cross-cutting sources	US MAP (daily users)	0.67	0.0034
All content	Neither like-minded nor cross-cutting sources	US MAP (daily users)	0.68	0.0032
All content	Neither like-minded nor cross-cutting sources	US MAP (daily users)	0.69	0.003
All content	Neither like-minded nor cross-cutting sources	US MAP (daily users)	0.7	0.0029
All content	Neither like-minded nor cross-cutting sources	US MAP (daily users)	0.71	0.0028
All content	Neither like-minded nor cross-cutting sources	US MAP (daily users)	0.72	0.0025
All content	Neither like-minded nor cross-cutting sources	US MAP (daily users)	0.73	0.0025
All content	Neither like-minded nor cross-cutting sources	US MAP (daily users)	0.74	0.0024
All content	Neither like-minded nor cross-cutting sources	US MAP (daily users)	0.75	0.0023
All content	Neither like-minded nor cross-cutting sources	US MAP (daily users)	0.76	0.0021
All content	Neither like-minded nor cross-cutting sources	US MAP (daily users)	0.77	0.002
All content	Neither like-minded nor cross-cutting sources	US MAP (daily users)	0.78	0.0019
All content	Neither like-minded nor cross-cutting sources	US MAP (daily users)	0.79	0.0018
All content	Neither like-minded nor cross-cutting sources	US MAP (daily users)	0.8	0.0018
All content	Neither like-minded nor cross-cutting sources	US MAP (daily users)	0.81	0.0017
All content	Neither like-minded nor cross-cutting sources	US MAP (daily users)	0.82	0.0016
All content	Neither like-minded nor cross-cutting sources	US MAP (daily users)	0.83	0.0015
All content	Neither like-minded nor cross-cutting sources	US MAP (daily users)	0.84	0.0014
All content	Neither like-minded nor cross-cutting sources	US MAP (daily users)	0.85	0.0013
All content	Neither like-minded nor cross-cutting sources	US MAP (daily users)	0.86	0.0012
All content	Neither like-minded nor cross-cutting sources	US MAP (daily users)	0.87	0.0011
All content	Neither like-minded nor cross-cutting sources	US MAP (daily users)	0.88	0.001
All content	Neither like-minded nor cross-cutting sources	US MAP (daily users)	0.89	9.00E-04
All content	Neither like-minded nor cross-cutting sources	US MAP (daily users)	0.9	8.00E-04
All content	Neither like-minded nor cross-cutting sources	US MAP (daily users)	0.91	8.00E-04
All content	Neither like-minded nor cross-cutting sources	US MAP (daily users)	0.92	7.00E-04
All content	Neither like-minded nor cross-cutting sources	US MAP (daily users)	0.93	6.00E-04
All content	Neither like-minded nor cross-cutting sources	US MAP (daily users)	0.94	5.00E-04
All content	Neither like-minded nor cross-cutting sources	US MAP (daily users)	0.95	4.00E-04
All content	Neither like-minded nor cross-cutting sources	US MAP (daily users)	0.96	3.00E-04
All content	Neither like-minded nor cross-cutting sources	US MAP (daily users)	0.97	3.00E-04
All content	Neither like-minded nor cross-cutting sources	US MAP (daily users)	0.98	2.00E-04
All content	Neither like-minded nor cross-cutting sources	US MAP (daily users)	0.99	2.00E-04
All content	Neither like-minded nor cross-cutting sources	US MAP (daily users)	1	0.0067
Civic content	Like-minded sources	US MAP (daily users)	0	0.0217
Civic content	Like-minded sources	US MAP (daily users)	0.01	0.0086
Civic content	Like-minded sources	US MAP (daily users)	0.02	0.0074
Civic content	Like-minded sources	US MAP (daily users)	0.03	0.007
Civic content	Like-minded sources	US MAP (daily users)	0.04	0.0065
Civic content	Like-minded sources	US MAP (daily users)	0.05	0.0064
Civic content	Like-minded sources	US MAP (daily users)	0.06	0.0062
Civic content	Like-minded sources	US MAP (daily users)	0.07	0.0061
Civic content	Like-minded sources	US MAP (daily users)	0.08	0.0063
Civic content	Like-minded sources	US MAP (daily users)	0.09	0.0061
Civic content	Like-minded sources	US MAP (daily users)	0.1	0.006
Civic content	Like-minded sources	US MAP (daily users)	0.11	0.0061
Civic content	Like-minded sources	US MAP (daily users)	0.12	0.0059
Civic content	Like-minded sources	US MAP (daily users)	0.13	0.0064
Civic content	Like-minded sources	US MAP (daily users)	0.14	0.0064
Civic content	Like-minded sources	US MAP (daily users)	0.15	0.0064
Civic content	Like-minded sources	US MAP (daily users)	0.16	0.0063
Civic content	Like-minded sources	US MAP (daily users)	0.17	0.0065
Civic content	Like-minded sources	US MAP (daily users)	0.18	0.0067
Civic content	Like-minded sources	US MAP (daily users)	0.19	0.0066
Civic content	Like-minded sources	US MAP (daily users)	0.2	0.0068
Civic content	Like-minded sources	US MAP (daily users)	0.21	0.0068
Civic content	Like-minded sources	US MAP (daily users)	0.22	0.0067
Civic content	Like-minded sources	US MAP (daily users)	0.23	0.007
Civic content	Like-minded sources	US MAP (daily users)	0.24	0.0071
Civic content	Like-minded sources	US MAP (daily users)	0.25	0.0073
Civic content	Like-minded sources	US MAP (daily users)	0.26	0.0071
Civic content	Like-minded sources	US MAP (daily users)	0.27	0.0074
Civic content	Like-minded sources	US MAP (daily users)	0.28	0.0073
Civic content	Like-minded sources	US MAP (daily users)	0.29	0.0076
Civic content	Like-minded sources	US MAP (daily users)	0.3	0.0076
Civic content	Like-minded sources	US MAP (daily users)	0.31	0.0076
Civic content	Like-minded sources	US MAP (daily users)	0.32	0.0077
Civic content	Like-minded sources	US MAP (daily users)	0.33	0.0086
Civic content	Like-minded sources	US MAP (daily users)	0.34	0.0079
Civic content	Like-minded sources	US MAP (daily users)	0.35	0.0081
Civic content	Like-minded sources	US MAP (daily users)	0.36	0.0081
Civic content	Like-minded sources	US MAP (daily users)	0.37	0.0081
Civic content	Like-minded sources	US MAP (daily users)	0.38	0.0088
Civic content	Like-minded sources	US MAP (daily users)	0.39	0.0085
Civic content	Like-minded sources	US MAP (daily users)	0.4	0.009
Civic content	Like-minded sources	US MAP (daily users)	0.41	0.0086
Civic content	Like-minded sources	US MAP (daily users)	0.42	0.0089
Civic content	Like-minded sources	US MAP (daily users)	0.43	0.0092
Civic content	Like-minded sources	US MAP (daily users)	0.44	0.0094
Civic content	Like-minded sources	US MAP (daily users)	0.45	0.0093
Civic content	Like-minded sources	US MAP (daily users)	0.46	0.0094
Civic content	Like-minded sources	US MAP (daily users)	0.47	0.0094
Civic content	Like-minded sources	US MAP (daily users)	0.48	0.0096
Civic content	Like-minded sources	US MAP (daily users)	0.49	0.0097
Civic content	Like-minded sources	US MAP (daily users)	0.5	0.0107
Civic content	Like-minded sources	US MAP (daily users)	0.51	0.0099
Civic content	Like-minded sources	US MAP (daily users)	0.52	0.0101
Civic content	Like-minded sources	US MAP (daily users)	0.53	0.0103
Civic content	Like-minded sources	US MAP (daily users)	0.54	0.0103
Civic content	Like-minded sources	US MAP (daily users)	0.55	0.0105
Civic content	Like-minded sources	US MAP (daily users)	0.56	0.0109
Civic content	Like-minded sources	US MAP (daily users)	0.57	0.0107
Civic content	Like-minded sources	US MAP (daily users)	0.58	0.0109
Civic content	Like-minded sources	US MAP (daily users)	0.59	0.0112
Civic content	Like-minded sources	US MAP (daily users)	0.6	0.0114
Civic content	Like-minded sources	US MAP (daily users)	0.61	0.0116
Civic content	Like-minded sources	US MAP (daily users)	0.62	0.0112
Civic content	Like-minded sources	US MAP (daily users)	0.63	0.0117
Civic content	Like-minded sources	US MAP (daily users)	0.64	0.0119
Civic content	Like-minded sources	US MAP (daily users)	0.65	0.0121
Civic content	Like-minded sources	US MAP (daily users)	0.66	0.0118
Civic content	Like-minded sources	US MAP (daily users)	0.67	0.0127
Civic content	Like-minded sources	US MAP (daily users)	0.68	0.0126
Civic content	Like-minded sources	US MAP (daily users)	0.69	0.0125
Civic content	Like-minded sources	US MAP (daily users)	0.7	0.0127
Civic content	Like-minded sources	US MAP (daily users)	0.71	0.013
Civic content	Like-minded sources	US MAP (daily users)	0.72	0.013
Civic content	Like-minded sources	US MAP (daily users)	0.73	0.0134
Civic content	Like-minded sources	US MAP (daily users)	0.74	0.0132
Civic content	Like-minded sources	US MAP (daily users)	0.75	0.0137
Civic content	Like-minded sources	US MAP (daily users)	0.76	0.0136
Civic content	Like-minded sources	US MAP (daily users)	0.77	0.0136
Civic content	Like-minded sources	US MAP (daily users)	0.78	0.0139
Civic content	Like-minded sources	US MAP (daily users)	0.79	0.014
Civic content	Like-minded sources	US MAP (daily users)	0.8	0.0143
Civic content	Like-minded sources	US MAP (daily users)	0.81	0.0143
Civic content	Like-minded sources	US MAP (daily users)	0.82	0.0142
Civic content	Like-minded sources	US MAP (daily users)	0.83	0.0146
Civic content	Like-minded sources	US MAP (daily users)	0.84	0.0144
Civic content	Like-minded sources	US MAP (daily users)	0.85	0.0147
Civic content	Like-minded sources	US MAP (daily users)	0.86	0.0148
Civic content	Like-minded sources	US MAP (daily users)	0.87	0.0146
Civic content	Like-minded sources	US MAP (daily users)	0.88	0.0149
Civic content	Like-minded sources	US MAP (daily users)	0.89	0.0145
Civic content	Like-minded sources	US MAP (daily users)	0.9	0.0144
Civic content	Like-minded sources	US MAP (daily users)	0.91	0.014
Civic content	Like-minded sources	US MAP (daily users)	0.92	0.0135
Civic content	Like-minded sources	US MAP (daily users)	0.93	0.0131
Civic content	Like-minded sources	US MAP (daily users)	0.94	0.0122
Civic content	Like-minded sources	US MAP (daily users)	0.95	0.0111
Civic content	Like-minded sources	US MAP (daily users)	0.96	0.0097
Civic content	Like-minded sources	US MAP (daily users)	0.97	0.0078
Civic content	Like-minded sources	US MAP (daily users)	0.98	0.0053
Civic content	Like-minded sources	US MAP (daily users)	0.99	0.0025
Civic content	Like-minded sources	US MAP (daily users)	1	0.0017
Civic content	Cross-cutting sources	US MAP (daily users)	0	0.0559
Civic content	Cross-cutting sources	US MAP (daily users)	0.01	0.0582
Civic content	Cross-cutting sources	US MAP (daily users)	0.02	0.0512
Civic content	Cross-cutting sources	US MAP (daily users)	0.03	0.0458
Civic content	Cross-cutting sources	US MAP (daily users)	0.04	0.0416
Civic content	Cross-cutting sources	US MAP (daily users)	0.05	0.0384
Civic content	Cross-cutting sources	US MAP (daily users)	0.06	0.035
Civic content	Cross-cutting sources	US MAP (daily users)	0.07	0.032
Civic content	Cross-cutting sources	US MAP (daily users)	0.08	0.0298
Civic content	Cross-cutting sources	US MAP (daily users)	0.09	0.0281
Civic content	Cross-cutting sources	US MAP (daily users)	0.1	0.0261
Civic content	Cross-cutting sources	US MAP (daily users)	0.11	0.0251
Civic content	Cross-cutting sources	US MAP (daily users)	0.12	0.023
Civic content	Cross-cutting sources	US MAP (daily users)	0.13	0.0224
Civic content	Cross-cutting sources	US MAP (daily users)	0.14	0.0209
Civic content	Cross-cutting sources	US MAP (daily users)	0.15	0.0196
Civic content	Cross-cutting sources	US MAP (daily users)	0.16	0.0185
Civic content	Cross-cutting sources	US MAP (daily users)	0.17	0.0178
Civic content	Cross-cutting sources	US MAP (daily users)	0.18	0.0169
Civic content	Cross-cutting sources	US MAP (daily users)	0.19	0.0158
Civic content	Cross-cutting sources	US MAP (daily users)	0.2	0.0155
Civic content	Cross-cutting sources	US MAP (daily users)	0.21	0.0143
Civic content	Cross-cutting sources	US MAP (daily users)	0.22	0.0138
Civic content	Cross-cutting sources	US MAP (daily users)	0.23	0.0133
Civic content	Cross-cutting sources	US MAP (daily users)	0.24	0.0126
Civic content	Cross-cutting sources	US MAP (daily users)	0.25	0.0122
Civic content	Cross-cutting sources	US MAP (daily users)	0.26	0.0116
Civic content	Cross-cutting sources	US MAP (daily users)	0.27	0.0112
Civic content	Cross-cutting sources	US MAP (daily users)	0.28	0.0106
Civic content	Cross-cutting sources	US MAP (daily users)	0.29	0.0105
Civic content	Cross-cutting sources	US MAP (daily users)	0.3	0.01
Civic content	Cross-cutting sources	US MAP (daily users)	0.31	0.0096
Civic content	Cross-cutting sources	US MAP (daily users)	0.32	0.0092
Civic content	Cross-cutting sources	US MAP (daily users)	0.33	0.0095
Civic content	Cross-cutting sources	US MAP (daily users)	0.34	0.0084
Civic content	Cross-cutting sources	US MAP (daily users)	0.35	0.0082
Civic content	Cross-cutting sources	US MAP (daily users)	0.36	0.008
Civic content	Cross-cutting sources	US MAP (daily users)	0.37	0.0074
Civic content	Cross-cutting sources	US MAP (daily users)	0.38	0.0076
Civic content	Cross-cutting sources	US MAP (daily users)	0.39	0.0071
Civic content	Cross-cutting sources	US MAP (daily users)	0.4	0.0069
Civic content	Cross-cutting sources	US MAP (daily users)	0.41	0.0065
Civic content	Cross-cutting sources	US MAP (daily users)	0.42	0.0064
Civic content	Cross-cutting sources	US MAP (daily users)	0.43	0.0063
Civic content	Cross-cutting sources	US MAP (daily users)	0.44	0.006
Civic content	Cross-cutting sources	US MAP (daily users)	0.45	0.0059
Civic content	Cross-cutting sources	US MAP (daily users)	0.46	0.0057
Civic content	Cross-cutting sources	US MAP (daily users)	0.47	0.0055
Civic content	Cross-cutting sources	US MAP (daily users)	0.48	0.0053
Civic content	Cross-cutting sources	US MAP (daily users)	0.49	0.005
Civic content	Cross-cutting sources	US MAP (daily users)	0.5	0.0054
Civic content	Cross-cutting sources	US MAP (daily users)	0.51	0.0046
Civic content	Cross-cutting sources	US MAP (daily users)	0.52	0.0046
Civic content	Cross-cutting sources	US MAP (daily users)	0.53	0.0044
Civic content	Cross-cutting sources	US MAP (daily users)	0.54	0.0043
Civic content	Cross-cutting sources	US MAP (daily users)	0.55	0.0041
Civic content	Cross-cutting sources	US MAP (daily users)	0.56	0.0041
Civic content	Cross-cutting sources	US MAP (daily users)	0.57	0.004
Civic content	Cross-cutting sources	US MAP (daily users)	0.58	0.0037
Civic content	Cross-cutting sources	US MAP (daily users)	0.59	0.0037
Civic content	Cross-cutting sources	US MAP (daily users)	0.6	0.0036
Civic content	Cross-cutting sources	US MAP (daily users)	0.61	0.0033
Civic content	Cross-cutting sources	US MAP (daily users)	0.62	0.0033
Civic content	Cross-cutting sources	US MAP (daily users)	0.63	0.0033
Civic content	Cross-cutting sources	US MAP (daily users)	0.64	0.0032
Civic content	Cross-cutting sources	US MAP (daily users)	0.65	0.0029
Civic content	Cross-cutting sources	US MAP (daily users)	0.66	0.0027
Civic content	Cross-cutting sources	US MAP (daily users)	0.67	0.0029
Civic content	Cross-cutting sources	US MAP (daily users)	0.68	0.0027
Civic content	Cross-cutting sources	US MAP (daily users)	0.69	0.0025
Civic content	Cross-cutting sources	US MAP (daily users)	0.7	0.0023
Civic content	Cross-cutting sources	US MAP (daily users)	0.71	0.0024
Civic content	Cross-cutting sources	US MAP (daily users)	0.72	0.0021
Civic content	Cross-cutting sources	US MAP (daily users)	0.73	0.0022
Civic content	Cross-cutting sources	US MAP (daily users)	0.74	0.002
Civic content	Cross-cutting sources	US MAP (daily users)	0.75	0.002
Civic content	Cross-cutting sources	US MAP (daily users)	0.76	0.0018
Civic content	Cross-cutting sources	US MAP (daily users)	0.77	0.0018
Civic content	Cross-cutting sources	US MAP (daily users)	0.78	0.0016
Civic content	Cross-cutting sources	US MAP (daily users)	0.79	0.0015
Civic content	Cross-cutting sources	US MAP (daily users)	0.8	0.0014
Civic content	Cross-cutting sources	US MAP (daily users)	0.81	0.0014
Civic content	Cross-cutting sources	US MAP (daily users)	0.82	0.0012
Civic content	Cross-cutting sources	US MAP (daily users)	0.83	0.0012
Civic content	Cross-cutting sources	US MAP (daily users)	0.84	0.001
Civic content	Cross-cutting sources	US MAP (daily users)	0.85	0.001
Civic content	Cross-cutting sources	US MAP (daily users)	0.86	0.001
Civic content	Cross-cutting sources	US MAP (daily users)	0.87	8.00E-04
Civic content	Cross-cutting sources	US MAP (daily users)	0.88	8.00E-04
Civic content	Cross-cutting sources	US MAP (daily users)	0.89	7.00E-04
Civic content	Cross-cutting sources	US MAP (daily users)	0.9	6.00E-04
Civic content	Cross-cutting sources	US MAP (daily users)	0.91	5.00E-04
Civic content	Cross-cutting sources	US MAP (daily users)	0.92	5.00E-04
Civic content	Cross-cutting sources	US MAP (daily users)	0.93	4.00E-04
Civic content	Cross-cutting sources	US MAP (daily users)	0.94	3.00E-04
Civic content	Cross-cutting sources	US MAP (daily users)	0.95	3.00E-04
Civic content	Cross-cutting sources	US MAP (daily users)	0.96	2.00E-04
Civic content	Cross-cutting sources	US MAP (daily users)	0.97	2.00E-04
Civic content	Cross-cutting sources	US MAP (daily users)	0.98	1.00E-04
Civic content	Cross-cutting sources	US MAP (daily users)	0.99	0
Civic content	Cross-cutting sources	US MAP (daily users)	1	5.00E-04
Civic content	Neither like-minded nor cross-cutting sources	US MAP (daily users)	0	0.0049
Civic content	Neither like-minded nor cross-cutting sources	US MAP (daily users)	0.01	0.0109
Civic content	Neither like-minded nor cross-cutting sources	US MAP (daily users)	0.02	0.0206
Civic content	Neither like-minded nor cross-cutting sources	US MAP (daily users)	0.03	0.0276
Civic content	Neither like-minded nor cross-cutting sources	US MAP (daily users)	0.04	0.0317
Civic content	Neither like-minded nor cross-cutting sources	US MAP (daily users)	0.05	0.0342
Civic content	Neither like-minded nor cross-cutting sources	US MAP (daily users)	0.06	0.0351
Civic content	Neither like-minded nor cross-cutting sources	US MAP (daily users)	0.07	0.0352
Civic content	Neither like-minded nor cross-cutting sources	US MAP (daily users)	0.08	0.035
Civic content	Neither like-minded nor cross-cutting sources	US MAP (daily users)	0.09	0.0342
Civic content	Neither like-minded nor cross-cutting sources	US MAP (daily users)	0.1	0.0332
Civic content	Neither like-minded nor cross-cutting sources	US MAP (daily users)	0.11	0.0322
Civic content	Neither like-minded nor cross-cutting sources	US MAP (daily users)	0.12	0.0302
Civic content	Neither like-minded nor cross-cutting sources	US MAP (daily users)	0.13	0.03
Civic content	Neither like-minded nor cross-cutting sources	US MAP (daily users)	0.14	0.0281
Civic content	Neither like-minded nor cross-cutting sources	US MAP (daily users)	0.15	0.0268
Civic content	Neither like-minded nor cross-cutting sources	US MAP (daily users)	0.16	0.0254
Civic content	Neither like-minded nor cross-cutting sources	US MAP (daily users)	0.17	0.0241
Civic content	Neither like-minded nor cross-cutting sources	US MAP (daily users)	0.18	0.0229
Civic content	Neither like-minded nor cross-cutting sources	US MAP (daily users)	0.19	0.0214
Civic content	Neither like-minded nor cross-cutting sources	US MAP (daily users)	0.2	0.0207
Civic content	Neither like-minded nor cross-cutting sources	US MAP (daily users)	0.21	0.0195
Civic content	Neither like-minded nor cross-cutting sources	US MAP (daily users)	0.22	0.0184
Civic content	Neither like-minded nor cross-cutting sources	US MAP (daily users)	0.23	0.0176
Civic content	Neither like-minded nor cross-cutting sources	US MAP (daily users)	0.24	0.0163
Civic content	Neither like-minded nor cross-cutting sources	US MAP (daily users)	0.25	0.0159
Civic content	Neither like-minded nor cross-cutting sources	US MAP (daily users)	0.26	0.0148
Civic content	Neither like-minded nor cross-cutting sources	US MAP (daily users)	0.27	0.014
Civic content	Neither like-minded nor cross-cutting sources	US MAP (daily users)	0.28	0.0132
Civic content	Neither like-minded nor cross-cutting sources	US MAP (daily users)	0.29	0.0128
Civic content	Neither like-minded nor cross-cutting sources	US MAP (daily users)	0.3	0.0119
Civic content	Neither like-minded nor cross-cutting sources	US MAP (daily users)	0.31	0.0114
Civic content	Neither like-minded nor cross-cutting sources	US MAP (daily users)	0.32	0.0109
Civic content	Neither like-minded nor cross-cutting sources	US MAP (daily users)	0.33	0.0111
Civic content	Neither like-minded nor cross-cutting sources	US MAP (daily users)	0.34	0.0098
Civic content	Neither like-minded nor cross-cutting sources	US MAP (daily users)	0.35	0.0095
Civic content	Neither like-minded nor cross-cutting sources	US MAP (daily users)	0.36	0.0089
Civic content	Neither like-minded nor cross-cutting sources	US MAP (daily users)	0.37	0.0083
Civic content	Neither like-minded nor cross-cutting sources	US MAP (daily users)	0.38	0.0087
Civic content	Neither like-minded nor cross-cutting sources	US MAP (daily users)	0.39	0.0079
Civic content	Neither like-minded nor cross-cutting sources	US MAP (daily users)	0.4	0.0078
Civic content	Neither like-minded nor cross-cutting sources	US MAP (daily users)	0.41	0.0073
Civic content	Neither like-minded nor cross-cutting sources	US MAP (daily users)	0.42	0.0072
Civic content	Neither like-minded nor cross-cutting sources	US MAP (daily users)	0.43	0.007
Civic content	Neither like-minded nor cross-cutting sources	US MAP (daily users)	0.44	0.0066
Civic content	Neither like-minded nor cross-cutting sources	US MAP (daily users)	0.45	0.0063
Civic content	Neither like-minded nor cross-cutting sources	US MAP (daily users)	0.46	0.0058
Civic content	Neither like-minded nor cross-cutting sources	US MAP (daily users)	0.47	0.0058
Civic content	Neither like-minded nor cross-cutting sources	US MAP (daily users)	0.48	0.0056
Civic content	Neither like-minded nor cross-cutting sources	US MAP (daily users)	0.49	0.0052
Civic content	Neither like-minded nor cross-cutting sources	US MAP (daily users)	0.5	0.0061
Civic content	Neither like-minded nor cross-cutting sources	US MAP (daily users)	0.51	0.0049
Civic content	Neither like-minded nor cross-cutting sources	US MAP (daily users)	0.52	0.0047
Civic content	Neither like-minded nor cross-cutting sources	US MAP (daily users)	0.53	0.0047
Civic content	Neither like-minded nor cross-cutting sources	US MAP (daily users)	0.54	0.0044
Civic content	Neither like-minded nor cross-cutting sources	US MAP (daily users)	0.55	0.0043
Civic content	Neither like-minded nor cross-cutting sources	US MAP (daily users)	0.56	0.0043
Civic content	Neither like-minded nor cross-cutting sources	US MAP (daily users)	0.57	0.0042
Civic content	Neither like-minded nor cross-cutting sources	US MAP (daily users)	0.58	0.0039
Civic content	Neither like-minded nor cross-cutting sources	US MAP (daily users)	0.59	0.0037
Civic content	Neither like-minded nor cross-cutting sources	US MAP (daily users)	0.6	0.0037
Civic content	Neither like-minded nor cross-cutting sources	US MAP (daily users)	0.61	0.0035
Civic content	Neither like-minded nor cross-cutting sources	US MAP (daily users)	0.62	0.0033
Civic content	Neither like-minded nor cross-cutting sources	US MAP (daily users)	0.63	0.0035
Civic content	Neither like-minded nor cross-cutting sources	US MAP (daily users)	0.64	0.0032
Civic content	Neither like-minded nor cross-cutting sources	US MAP (daily users)	0.65	0.0029
Civic content	Neither like-minded nor cross-cutting sources	US MAP (daily users)	0.66	0.0027
Civic content	Neither like-minded nor cross-cutting sources	US MAP (daily users)	0.67	0.0034
Civic content	Neither like-minded nor cross-cutting sources	US MAP (daily users)	0.68	0.0027
Civic content	Neither like-minded nor cross-cutting sources	US MAP (daily users)	0.69	0.0026
Civic content	Neither like-minded nor cross-cutting sources	US MAP (daily users)	0.7	0.0026
Civic content	Neither like-minded nor cross-cutting sources	US MAP (daily users)	0.71	0.0026
Civic content	Neither like-minded nor cross-cutting sources	US MAP (daily users)	0.72	0.0024
Civic content	Neither like-minded nor cross-cutting sources	US MAP (daily users)	0.73	0.0023
Civic content	Neither like-minded nor cross-cutting sources	US MAP (daily users)	0.74	0.0022
Civic content	Neither like-minded nor cross-cutting sources	US MAP (daily users)	0.75	0.0024
Civic content	Neither like-minded nor cross-cutting sources	US MAP (daily users)	0.76	0.002
Civic content	Neither like-minded nor cross-cutting sources	US MAP (daily users)	0.77	0.002
Civic content	Neither like-minded nor cross-cutting sources	US MAP (daily users)	0.78	0.002
Civic content	Neither like-minded nor cross-cutting sources	US MAP (daily users)	0.79	0.0019
Civic content	Neither like-minded nor cross-cutting sources	US MAP (daily users)	0.8	0.0019
Civic content	Neither like-minded nor cross-cutting sources	US MAP (daily users)	0.81	0.0017
Civic content	Neither like-minded nor cross-cutting sources	US MAP (daily users)	0.82	0.0017
Civic content	Neither like-minded nor cross-cutting sources	US MAP (daily users)	0.83	0.0017
Civic content	Neither like-minded nor cross-cutting sources	US MAP (daily users)	0.84	0.0015
Civic content	Neither like-minded nor cross-cutting sources	US MAP (daily users)	0.85	0.0014
Civic content	Neither like-minded nor cross-cutting sources	US MAP (daily users)	0.86	0.0014
Civic content	Neither like-minded nor cross-cutting sources	US MAP (daily users)	0.87	0.0013
Civic content	Neither like-minded nor cross-cutting sources	US MAP (daily users)	0.88	0.0013
Civic content	Neither like-minded nor cross-cutting sources	US MAP (daily users)	0.89	0.0013
Civic content	Neither like-minded nor cross-cutting sources	US MAP (daily users)	0.9	0.0012
Civic content	Neither like-minded nor cross-cutting sources	US MAP (daily users)	0.91	0.0011
Civic content	Neither like-minded nor cross-cutting sources	US MAP (daily users)	0.92	0.001
Civic content	Neither like-minded nor cross-cutting sources	US MAP (daily users)	0.93	9.00E-04
Civic content	Neither like-minded nor cross-cutting sources	US MAP (daily users)	0.94	9.00E-04
Civic content	Neither like-minded nor cross-cutting sources	US MAP (daily users)	0.95	8.00E-04
Civic content	Neither like-minded nor cross-cutting sources	US MAP (daily users)	0.96	7.00E-04
Civic content	Neither like-minded nor cross-cutting sources	US MAP (daily users)	0.97	6.00E-04
Civic content	Neither like-minded nor cross-cutting sources	US MAP (daily users)	0.98	5.00E-04
Civic content	Neither like-minded nor cross-cutting sources	US MAP (daily users)	0.99	3.00E-04
Civic content	Neither like-minded nor cross-cutting sources	US MAP (daily users)	1	0.0085
News content	Like-minded sources	US MAP (daily users)	0	0.0226
News content	Like-minded sources	US MAP (daily users)	0.01	0.0082
News content	Like-minded sources	US MAP (daily users)	0.02	0.0076
News content	Like-minded sources	US MAP (daily users)	0.03	0.0073
News content	Like-minded sources	US MAP (daily users)	0.04	0.0072
News content	Like-minded sources	US MAP (daily users)	0.05	0.0071
News content	Like-minded sources	US MAP (daily users)	0.06	0.0074
News content	Like-minded sources	US MAP (daily users)	0.07	0.0073
News content	Like-minded sources	US MAP (daily users)	0.08	0.0077
News content	Like-minded sources	US MAP (daily users)	0.09	0.0076
News content	Like-minded sources	US MAP (daily users)	0.1	0.0076
News content	Like-minded sources	US MAP (daily users)	0.11	0.0081
News content	Like-minded sources	US MAP (daily users)	0.12	0.0079
News content	Like-minded sources	US MAP (daily users)	0.13	0.0087
News content	Like-minded sources	US MAP (daily users)	0.14	0.0086
News content	Like-minded sources	US MAP (daily users)	0.15	0.0086
News content	Like-minded sources	US MAP (daily users)	0.16	0.0086
News content	Like-minded sources	US MAP (daily users)	0.17	0.0091
News content	Like-minded sources	US MAP (daily users)	0.18	0.009
News content	Like-minded sources	US MAP (daily users)	0.19	0.009
News content	Like-minded sources	US MAP (daily users)	0.2	0.0094
News content	Like-minded sources	US MAP (daily users)	0.21	0.0093
News content	Like-minded sources	US MAP (daily users)	0.22	0.0094
News content	Like-minded sources	US MAP (daily users)	0.23	0.0094
News content	Like-minded sources	US MAP (daily users)	0.24	0.0094
News content	Like-minded sources	US MAP (daily users)	0.25	0.0099
News content	Like-minded sources	US MAP (daily users)	0.26	0.0098
News content	Like-minded sources	US MAP (daily users)	0.27	0.0099
News content	Like-minded sources	US MAP (daily users)	0.28	0.0097
News content	Like-minded sources	US MAP (daily users)	0.29	0.0101
News content	Like-minded sources	US MAP (daily users)	0.3	0.0101
News content	Like-minded sources	US MAP (daily users)	0.31	0.0101
News content	Like-minded sources	US MAP (daily users)	0.32	0.0102
News content	Like-minded sources	US MAP (daily users)	0.33	0.0111
News content	Like-minded sources	US MAP (daily users)	0.34	0.0101
News content	Like-minded sources	US MAP (daily users)	0.35	0.0104
News content	Like-minded sources	US MAP (daily users)	0.36	0.0104
News content	Like-minded sources	US MAP (daily users)	0.37	0.0101
News content	Like-minded sources	US MAP (daily users)	0.38	0.011
News content	Like-minded sources	US MAP (daily users)	0.39	0.0104
News content	Like-minded sources	US MAP (daily users)	0.4	0.0108
News content	Like-minded sources	US MAP (daily users)	0.41	0.0105
News content	Like-minded sources	US MAP (daily users)	0.42	0.011
News content	Like-minded sources	US MAP (daily users)	0.43	0.011
News content	Like-minded sources	US MAP (daily users)	0.44	0.0109
News content	Like-minded sources	US MAP (daily users)	0.45	0.011
News content	Like-minded sources	US MAP (daily users)	0.46	0.0109
News content	Like-minded sources	US MAP (daily users)	0.47	0.0111
News content	Like-minded sources	US MAP (daily users)	0.48	0.0112
News content	Like-minded sources	US MAP (daily users)	0.49	0.0109
News content	Like-minded sources	US MAP (daily users)	0.5	0.0123
News content	Like-minded sources	US MAP (daily users)	0.51	0.011
News content	Like-minded sources	US MAP (daily users)	0.52	0.0114
News content	Like-minded sources	US MAP (daily users)	0.53	0.0115
News content	Like-minded sources	US MAP (daily users)	0.54	0.0115
News content	Like-minded sources	US MAP (daily users)	0.55	0.0114
News content	Like-minded sources	US MAP (daily users)	0.56	0.0117
News content	Like-minded sources	US MAP (daily users)	0.57	0.0117
News content	Like-minded sources	US MAP (daily users)	0.58	0.0116
News content	Like-minded sources	US MAP (daily users)	0.59	0.0117
News content	Like-minded sources	US MAP (daily users)	0.6	0.0119
News content	Like-minded sources	US MAP (daily users)	0.61	0.0117
News content	Like-minded sources	US MAP (daily users)	0.62	0.0116
News content	Like-minded sources	US MAP (daily users)	0.63	0.012
News content	Like-minded sources	US MAP (daily users)	0.64	0.0122
News content	Like-minded sources	US MAP (daily users)	0.65	0.012
News content	Like-minded sources	US MAP (daily users)	0.66	0.0117
News content	Like-minded sources	US MAP (daily users)	0.67	0.0123
News content	Like-minded sources	US MAP (daily users)	0.68	0.0118
News content	Like-minded sources	US MAP (daily users)	0.69	0.0118
News content	Like-minded sources	US MAP (daily users)	0.7	0.0119
News content	Like-minded sources	US MAP (daily users)	0.71	0.0122
News content	Like-minded sources	US MAP (daily users)	0.72	0.0117
News content	Like-minded sources	US MAP (daily users)	0.73	0.0118
News content	Like-minded sources	US MAP (daily users)	0.74	0.0118
News content	Like-minded sources	US MAP (daily users)	0.75	0.012
News content	Like-minded sources	US MAP (daily users)	0.76	0.0117
News content	Like-minded sources	US MAP (daily users)	0.77	0.0115
News content	Like-minded sources	US MAP (daily users)	0.78	0.0116
News content	Like-minded sources	US MAP (daily users)	0.79	0.0115
News content	Like-minded sources	US MAP (daily users)	0.8	0.0115
News content	Like-minded sources	US MAP (daily users)	0.81	0.0111
News content	Like-minded sources	US MAP (daily users)	0.82	0.0111
News content	Like-minded sources	US MAP (daily users)	0.83	0.011
News content	Like-minded sources	US MAP (daily users)	0.84	0.0107
News content	Like-minded sources	US MAP (daily users)	0.85	0.0106
News content	Like-minded sources	US MAP (daily users)	0.86	0.0101
News content	Like-minded sources	US MAP (daily users)	0.87	0.0099
News content	Like-minded sources	US MAP (daily users)	0.88	0.0098
News content	Like-minded sources	US MAP (daily users)	0.89	0.0092
News content	Like-minded sources	US MAP (daily users)	0.9	0.0088
News content	Like-minded sources	US MAP (daily users)	0.91	0.0082
News content	Like-minded sources	US MAP (daily users)	0.92	0.0077
News content	Like-minded sources	US MAP (daily users)	0.93	0.0071
News content	Like-minded sources	US MAP (daily users)	0.94	0.0064
News content	Like-minded sources	US MAP (daily users)	0.95	0.0056
News content	Like-minded sources	US MAP (daily users)	0.96	0.0046
News content	Like-minded sources	US MAP (daily users)	0.97	0.0036
News content	Like-minded sources	US MAP (daily users)	0.98	0.0026
News content	Like-minded sources	US MAP (daily users)	0.99	0.0014
News content	Like-minded sources	US MAP (daily users)	1	0.0019
News content	Cross-cutting sources	US MAP (daily users)	0	0.0532
News content	Cross-cutting sources	US MAP (daily users)	0.01	0.054
News content	Cross-cutting sources	US MAP (daily users)	0.02	0.054
News content	Cross-cutting sources	US MAP (daily users)	0.03	0.0509
News content	Cross-cutting sources	US MAP (daily users)	0.04	0.0472
News content	Cross-cutting sources	US MAP (daily users)	0.05	0.0439
News content	Cross-cutting sources	US MAP (daily users)	0.06	0.0403
News content	Cross-cutting sources	US MAP (daily users)	0.07	0.0373
News content	Cross-cutting sources	US MAP (daily users)	0.08	0.0345
News content	Cross-cutting sources	US MAP (daily users)	0.09	0.0322
News content	Cross-cutting sources	US MAP (daily users)	0.1	0.0297
News content	Cross-cutting sources	US MAP (daily users)	0.11	0.0277
News content	Cross-cutting sources	US MAP (daily users)	0.12	0.0252
News content	Cross-cutting sources	US MAP (daily users)	0.13	0.0245
News content	Cross-cutting sources	US MAP (daily users)	0.14	0.0228
News content	Cross-cutting sources	US MAP (daily users)	0.15	0.021
News content	Cross-cutting sources	US MAP (daily users)	0.16	0.0196
News content	Cross-cutting sources	US MAP (daily users)	0.17	0.0189
News content	Cross-cutting sources	US MAP (daily users)	0.18	0.0172
News content	Cross-cutting sources	US MAP (daily users)	0.19	0.0163
News content	Cross-cutting sources	US MAP (daily users)	0.2	0.0157
News content	Cross-cutting sources	US MAP (daily users)	0.21	0.0146
News content	Cross-cutting sources	US MAP (daily users)	0.22	0.0139
News content	Cross-cutting sources	US MAP (daily users)	0.23	0.0131
News content	Cross-cutting sources	US MAP (daily users)	0.24	0.0125
News content	Cross-cutting sources	US MAP (daily users)	0.25	0.0122
News content	Cross-cutting sources	US MAP (daily users)	0.26	0.0112
News content	Cross-cutting sources	US MAP (daily users)	0.27	0.0105
News content	Cross-cutting sources	US MAP (daily users)	0.28	0.01
News content	Cross-cutting sources	US MAP (daily users)	0.29	0.0098
News content	Cross-cutting sources	US MAP (daily users)	0.3	0.0092
News content	Cross-cutting sources	US MAP (daily users)	0.31	0.0086
News content	Cross-cutting sources	US MAP (daily users)	0.32	0.0081
News content	Cross-cutting sources	US MAP (daily users)	0.33	0.0086
News content	Cross-cutting sources	US MAP (daily users)	0.34	0.0074
News content	Cross-cutting sources	US MAP (daily users)	0.35	0.0071
News content	Cross-cutting sources	US MAP (daily users)	0.36	0.007
News content	Cross-cutting sources	US MAP (daily users)	0.37	0.0066
News content	Cross-cutting sources	US MAP (daily users)	0.38	0.0066
News content	Cross-cutting sources	US MAP (daily users)	0.39	0.006
News content	Cross-cutting sources	US MAP (daily users)	0.4	0.006
News content	Cross-cutting sources	US MAP (daily users)	0.41	0.0055
News content	Cross-cutting sources	US MAP (daily users)	0.42	0.0053
News content	Cross-cutting sources	US MAP (daily users)	0.43	0.0053
News content	Cross-cutting sources	US MAP (daily users)	0.44	0.005
News content	Cross-cutting sources	US MAP (daily users)	0.45	0.0049
News content	Cross-cutting sources	US MAP (daily users)	0.46	0.0045
News content	Cross-cutting sources	US MAP (daily users)	0.47	0.0044
News content	Cross-cutting sources	US MAP (daily users)	0.48	0.0041
News content	Cross-cutting sources	US MAP (daily users)	0.49	0.0039
News content	Cross-cutting sources	US MAP (daily users)	0.5	0.0045
News content	Cross-cutting sources	US MAP (daily users)	0.51	0.0037
News content	Cross-cutting sources	US MAP (daily users)	0.52	0.0035
News content	Cross-cutting sources	US MAP (daily users)	0.53	0.0034
News content	Cross-cutting sources	US MAP (daily users)	0.54	0.0033
News content	Cross-cutting sources	US MAP (daily users)	0.55	0.0032
News content	Cross-cutting sources	US MAP (daily users)	0.56	0.0031
News content	Cross-cutting sources	US MAP (daily users)	0.57	0.0029
News content	Cross-cutting sources	US MAP (daily users)	0.58	0.0029
News content	Cross-cutting sources	US MAP (daily users)	0.59	0.0027
News content	Cross-cutting sources	US MAP (daily users)	0.6	0.0027
News content	Cross-cutting sources	US MAP (daily users)	0.61	0.0025
News content	Cross-cutting sources	US MAP (daily users)	0.62	0.0024
News content	Cross-cutting sources	US MAP (daily users)	0.63	0.0024
News content	Cross-cutting sources	US MAP (daily users)	0.64	0.0022
News content	Cross-cutting sources	US MAP (daily users)	0.65	0.0021
News content	Cross-cutting sources	US MAP (daily users)	0.66	0.002
News content	Cross-cutting sources	US MAP (daily users)	0.67	0.0023
News content	Cross-cutting sources	US MAP (daily users)	0.68	0.0019
News content	Cross-cutting sources	US MAP (daily users)	0.69	0.0018
News content	Cross-cutting sources	US MAP (daily users)	0.7	0.0017
News content	Cross-cutting sources	US MAP (daily users)	0.71	0.0018
News content	Cross-cutting sources	US MAP (daily users)	0.72	0.0016
News content	Cross-cutting sources	US MAP (daily users)	0.73	0.0016
News content	Cross-cutting sources	US MAP (daily users)	0.74	0.0015
News content	Cross-cutting sources	US MAP (daily users)	0.75	0.0015
News content	Cross-cutting sources	US MAP (daily users)	0.76	0.0013
News content	Cross-cutting sources	US MAP (daily users)	0.77	0.0012
News content	Cross-cutting sources	US MAP (daily users)	0.78	0.0012
News content	Cross-cutting sources	US MAP (daily users)	0.79	0.0012
News content	Cross-cutting sources	US MAP (daily users)	0.8	0.0012
News content	Cross-cutting sources	US MAP (daily users)	0.81	0.0011
News content	Cross-cutting sources	US MAP (daily users)	0.82	0.001
News content	Cross-cutting sources	US MAP (daily users)	0.83	0.001
News content	Cross-cutting sources	US MAP (daily users)	0.84	8.00E-04
News content	Cross-cutting sources	US MAP (daily users)	0.85	8.00E-04
News content	Cross-cutting sources	US MAP (daily users)	0.86	8.00E-04
News content	Cross-cutting sources	US MAP (daily users)	0.87	7.00E-04
News content	Cross-cutting sources	US MAP (daily users)	0.88	7.00E-04
News content	Cross-cutting sources	US MAP (daily users)	0.89	6.00E-04
News content	Cross-cutting sources	US MAP (daily users)	0.9	5.00E-04
News content	Cross-cutting sources	US MAP (daily users)	0.91	5.00E-04
News content	Cross-cutting sources	US MAP (daily users)	0.92	4.00E-04
News content	Cross-cutting sources	US MAP (daily users)	0.93	4.00E-04
News content	Cross-cutting sources	US MAP (daily users)	0.94	3.00E-04
News content	Cross-cutting sources	US MAP (daily users)	0.95	3.00E-04
News content	Cross-cutting sources	US MAP (daily users)	0.96	2.00E-04
News content	Cross-cutting sources	US MAP (daily users)	0.97	2.00E-04
News content	Cross-cutting sources	US MAP (daily users)	0.98	1.00E-04
News content	Cross-cutting sources	US MAP (daily users)	0.99	0
News content	Cross-cutting sources	US MAP (daily users)	1	7.00E-04
News content	Neither like-minded nor cross-cutting sources	US MAP (daily users)	0	0.0047
News content	Neither like-minded nor cross-cutting sources	US MAP (daily users)	0.01	0.0047
News content	Neither like-minded nor cross-cutting sources	US MAP (daily users)	0.02	0.0075
News content	Neither like-minded nor cross-cutting sources	US MAP (daily users)	0.03	0.0099
News content	Neither like-minded nor cross-cutting sources	US MAP (daily users)	0.04	0.012
News content	Neither like-minded nor cross-cutting sources	US MAP (daily users)	0.05	0.0138
News content	Neither like-minded nor cross-cutting sources	US MAP (daily users)	0.06	0.015
News content	Neither like-minded nor cross-cutting sources	US MAP (daily users)	0.07	0.0163
News content	Neither like-minded nor cross-cutting sources	US MAP (daily users)	0.08	0.0172
News content	Neither like-minded nor cross-cutting sources	US MAP (daily users)	0.09	0.0182
News content	Neither like-minded nor cross-cutting sources	US MAP (daily users)	0.1	0.0187
News content	Neither like-minded nor cross-cutting sources	US MAP (daily users)	0.11	0.0194
News content	Neither like-minded nor cross-cutting sources	US MAP (daily users)	0.12	0.0193
News content	Neither like-minded nor cross-cutting sources	US MAP (daily users)	0.13	0.0203
News content	Neither like-minded nor cross-cutting sources	US MAP (daily users)	0.14	0.0204
News content	Neither like-minded nor cross-cutting sources	US MAP (daily users)	0.15	0.0203
News content	Neither like-minded nor cross-cutting sources	US MAP (daily users)	0.16	0.0205
News content	Neither like-minded nor cross-cutting sources	US MAP (daily users)	0.17	0.0211
News content	Neither like-minded nor cross-cutting sources	US MAP (daily users)	0.18	0.0205
News content	Neither like-minded nor cross-cutting sources	US MAP (daily users)	0.19	0.0201
News content	Neither like-minded nor cross-cutting sources	US MAP (daily users)	0.2	0.0204
News content	Neither like-minded nor cross-cutting sources	US MAP (daily users)	0.21	0.0203
News content	Neither like-minded nor cross-cutting sources	US MAP (daily users)	0.22	0.0202
News content	Neither like-minded nor cross-cutting sources	US MAP (daily users)	0.23	0.0199
News content	Neither like-minded nor cross-cutting sources	US MAP (daily users)	0.24	0.0195
News content	Neither like-minded nor cross-cutting sources	US MAP (daily users)	0.25	0.0196
News content	Neither like-minded nor cross-cutting sources	US MAP (daily users)	0.26	0.0188
News content	Neither like-minded nor cross-cutting sources	US MAP (daily users)	0.27	0.0187
News content	Neither like-minded nor cross-cutting sources	US MAP (daily users)	0.28	0.0184
News content	Neither like-minded nor cross-cutting sources	US MAP (daily users)	0.29	0.0183
News content	Neither like-minded nor cross-cutting sources	US MAP (daily users)	0.3	0.0176
News content	Neither like-minded nor cross-cutting sources	US MAP (daily users)	0.31	0.0175
News content	Neither like-minded nor cross-cutting sources	US MAP (daily users)	0.32	0.017
News content	Neither like-minded nor cross-cutting sources	US MAP (daily users)	0.33	0.0176
News content	Neither like-minded nor cross-cutting sources	US MAP (daily users)	0.34	0.0159
News content	Neither like-minded nor cross-cutting sources	US MAP (daily users)	0.35	0.0158
News content	Neither like-minded nor cross-cutting sources	US MAP (daily users)	0.36	0.0156
News content	Neither like-minded nor cross-cutting sources	US MAP (daily users)	0.37	0.0146
News content	Neither like-minded nor cross-cutting sources	US MAP (daily users)	0.38	0.0152
News content	Neither like-minded nor cross-cutting sources	US MAP (daily users)	0.39	0.0142
News content	Neither like-minded nor cross-cutting sources	US MAP (daily users)	0.4	0.0141
News content	Neither like-minded nor cross-cutting sources	US MAP (daily users)	0.41	0.0136
News content	Neither like-minded nor cross-cutting sources	US MAP (daily users)	0.42	0.013
News content	Neither like-minded nor cross-cutting sources	US MAP (daily users)	0.43	0.0129
News content	Neither like-minded nor cross-cutting sources	US MAP (daily users)	0.44	0.0126
News content	Neither like-minded nor cross-cutting sources	US MAP (daily users)	0.45	0.0119
News content	Neither like-minded nor cross-cutting sources	US MAP (daily users)	0.46	0.0116
News content	Neither like-minded nor cross-cutting sources	US MAP (daily users)	0.47	0.0113
News content	Neither like-minded nor cross-cutting sources	US MAP (daily users)	0.48	0.0108
News content	Neither like-minded nor cross-cutting sources	US MAP (daily users)	0.49	0.0101
News content	Neither like-minded nor cross-cutting sources	US MAP (daily users)	0.5	0.0116
News content	Neither like-minded nor cross-cutting sources	US MAP (daily users)	0.51	0.0094
News content	Neither like-minded nor cross-cutting sources	US MAP (daily users)	0.52	0.0091
News content	Neither like-minded nor cross-cutting sources	US MAP (daily users)	0.53	0.0088
News content	Neither like-minded nor cross-cutting sources	US MAP (daily users)	0.54	0.0083
News content	Neither like-minded nor cross-cutting sources	US MAP (daily users)	0.55	0.0082
News content	Neither like-minded nor cross-cutting sources	US MAP (daily users)	0.56	0.0078
News content	Neither like-minded nor cross-cutting sources	US MAP (daily users)	0.57	0.0075
News content	Neither like-minded nor cross-cutting sources	US MAP (daily users)	0.58	0.0072
News content	Neither like-minded nor cross-cutting sources	US MAP (daily users)	0.59	0.0068
News content	Neither like-minded nor cross-cutting sources	US MAP (daily users)	0.6	0.0068
News content	Neither like-minded nor cross-cutting sources	US MAP (daily users)	0.61	0.0061
News content	Neither like-minded nor cross-cutting sources	US MAP (daily users)	0.62	0.0059
News content	Neither like-minded nor cross-cutting sources	US MAP (daily users)	0.63	0.0059
News content	Neither like-minded nor cross-cutting sources	US MAP (daily users)	0.64	0.0055
News content	Neither like-minded nor cross-cutting sources	US MAP (daily users)	0.65	0.0051
News content	Neither like-minded nor cross-cutting sources	US MAP (daily users)	0.66	0.0046
News content	Neither like-minded nor cross-cutting sources	US MAP (daily users)	0.67	0.0055
News content	Neither like-minded nor cross-cutting sources	US MAP (daily users)	0.68	0.0045
News content	Neither like-minded nor cross-cutting sources	US MAP (daily users)	0.69	0.0042
News content	Neither like-minded nor cross-cutting sources	US MAP (daily users)	0.7	0.004
News content	Neither like-minded nor cross-cutting sources	US MAP (daily users)	0.71	0.004
News content	Neither like-minded nor cross-cutting sources	US MAP (daily users)	0.72	0.0033
News content	Neither like-minded nor cross-cutting sources	US MAP (daily users)	0.73	0.0034
News content	Neither like-minded nor cross-cutting sources	US MAP (daily users)	0.74	0.003
News content	Neither like-minded nor cross-cutting sources	US MAP (daily users)	0.75	0.0034
News content	Neither like-minded nor cross-cutting sources	US MAP (daily users)	0.76	0.0028
News content	Neither like-minded nor cross-cutting sources	US MAP (daily users)	0.77	0.0026
News content	Neither like-minded nor cross-cutting sources	US MAP (daily users)	0.78	0.0026
News content	Neither like-minded nor cross-cutting sources	US MAP (daily users)	0.79	0.0023
News content	Neither like-minded nor cross-cutting sources	US MAP (daily users)	0.8	0.0024
News content	Neither like-minded nor cross-cutting sources	US MAP (daily users)	0.81	0.002
News content	Neither like-minded nor cross-cutting sources	US MAP (daily users)	0.82	0.0019
News content	Neither like-minded nor cross-cutting sources	US MAP (daily users)	0.83	0.002
News content	Neither like-minded nor cross-cutting sources	US MAP (daily users)	0.84	0.0015
News content	Neither like-minded nor cross-cutting sources	US MAP (daily users)	0.85	0.0015
News content	Neither like-minded nor cross-cutting sources	US MAP (daily users)	0.86	0.0016
News content	Neither like-minded nor cross-cutting sources	US MAP (daily users)	0.87	0.0011
News content	Neither like-minded nor cross-cutting sources	US MAP (daily users)	0.88	0.0014
News content	Neither like-minded nor cross-cutting sources	US MAP (daily users)	0.89	0.0012
News content	Neither like-minded nor cross-cutting sources	US MAP (daily users)	0.9	0.001
News content	Neither like-minded nor cross-cutting sources	US MAP (daily users)	0.91	9.00E-04
News content	Neither like-minded nor cross-cutting sources	US MAP (daily users)	0.92	9.00E-04
News content	Neither like-minded nor cross-cutting sources	US MAP (daily users)	0.93	8.00E-04
News content	Neither like-minded nor cross-cutting sources	US MAP (daily users)	0.94	7.00E-04
News content	Neither like-minded nor cross-cutting sources	US MAP (daily users)	0.95	6.00E-04
News content	Neither like-minded nor cross-cutting sources	US MAP (daily users)	0.96	5.00E-04
News content	Neither like-minded nor cross-cutting sources	US MAP (daily users)	0.97	4.00E-04
News content	Neither like-minded nor cross-cutting sources	US MAP (daily users)	0.98	3.00E-04
News content	Neither like-minded nor cross-cutting sources	US MAP (daily users)	0.99	2.00E-04
News content	Neither like-minded nor cross-cutting sources	US MAP (daily users)	1	0.0101
All content	Like-minded sources	Study participants	0	0.0018
All content	Like-minded sources	Study participants	0.01	9.00E-04
All content	Like-minded sources	Study participants	0.02	0.0012
All content	Like-minded sources	Study participants	0.03	0.0018
All content	Like-minded sources	Study participants	0.04	0.0021
All content	Like-minded sources	Study participants	0.05	0.0015
All content	Like-minded sources	Study participants	0.06	0.0024
All content	Like-minded sources	Study participants	0.07	0.0033
All content	Like-minded sources	Study participants	0.08	0.0036
All content	Like-minded sources	Study participants	0.09	0.0026
All content	Like-minded sources	Study participants	0.1	0.0037
All content	Like-minded sources	Study participants	0.11	0.0041
All content	Like-minded sources	Study participants	0.12	0.0044
All content	Like-minded sources	Study participants	0.13	0.0048
All content	Like-minded sources	Study participants	0.14	0.005
All content	Like-minded sources	Study participants	0.15	0.0062
All content	Like-minded sources	Study participants	0.16	0.0065
All content	Like-minded sources	Study participants	0.17	0.0077
All content	Like-minded sources	Study participants	0.18	0.0081
All content	Like-minded sources	Study participants	0.19	0.0076
All content	Like-minded sources	Study participants	0.2	0.0078
All content	Like-minded sources	Study participants	0.21	0.0073
All content	Like-minded sources	Study participants	0.22	0.0087
All content	Like-minded sources	Study participants	0.23	0.0082
All content	Like-minded sources	Study participants	0.24	0.0094
All content	Like-minded sources	Study participants	0.25	0.0105
All content	Like-minded sources	Study participants	0.26	0.0109
All content	Like-minded sources	Study participants	0.27	0.0094
All content	Like-minded sources	Study participants	0.28	0.0104
All content	Like-minded sources	Study participants	0.29	0.0108
All content	Like-minded sources	Study participants	0.3	0.0109
All content	Like-minded sources	Study participants	0.31	0.0114
All content	Like-minded sources	Study participants	0.32	0.012
All content	Like-minded sources	Study participants	0.33	0.0124
All content	Like-minded sources	Study participants	0.34	0.0108
All content	Like-minded sources	Study participants	0.35	0.0096
All content	Like-minded sources	Study participants	0.36	0.0107
All content	Like-minded sources	Study participants	0.37	0.0126
All content	Like-minded sources	Study participants	0.38	0.0131
All content	Like-minded sources	Study participants	0.39	0.0129
All content	Like-minded sources	Study participants	0.4	0.0136
All content	Like-minded sources	Study participants	0.41	0.0142
All content	Like-minded sources	Study participants	0.42	0.0127
All content	Like-minded sources	Study participants	0.43	0.0125
All content	Like-minded sources	Study participants	0.44	0.014
All content	Like-minded sources	Study participants	0.45	0.0128
All content	Like-minded sources	Study participants	0.46	0.0123
All content	Like-minded sources	Study participants	0.47	0.014
All content	Like-minded sources	Study participants	0.48	0.013
All content	Like-minded sources	Study participants	0.49	0.0134
All content	Like-minded sources	Study participants	0.5	0.0133
All content	Like-minded sources	Study participants	0.51	0.0153
All content	Like-minded sources	Study participants	0.52	0.0133
All content	Like-minded sources	Study participants	0.53	0.0151
All content	Like-minded sources	Study participants	0.54	0.0142
All content	Like-minded sources	Study participants	0.55	0.0137
All content	Like-minded sources	Study participants	0.56	0.0169
All content	Like-minded sources	Study participants	0.57	0.0144
All content	Like-minded sources	Study participants	0.58	0.0148
All content	Like-minded sources	Study participants	0.59	0.0143
All content	Like-minded sources	Study participants	0.6	0.0166
All content	Like-minded sources	Study participants	0.61	0.0138
All content	Like-minded sources	Study participants	0.62	0.015
All content	Like-minded sources	Study participants	0.63	0.0147
All content	Like-minded sources	Study participants	0.64	0.0146
All content	Like-minded sources	Study participants	0.65	0.014
All content	Like-minded sources	Study participants	0.66	0.015
All content	Like-minded sources	Study participants	0.67	0.0158
All content	Like-minded sources	Study participants	0.68	0.0157
All content	Like-minded sources	Study participants	0.69	0.0153
All content	Like-minded sources	Study participants	0.7	0.0146
All content	Like-minded sources	Study participants	0.71	0.0133
All content	Like-minded sources	Study participants	0.72	0.0144
All content	Like-minded sources	Study participants	0.73	0.0147
All content	Like-minded sources	Study participants	0.74	0.0138
All content	Like-minded sources	Study participants	0.75	0.014
All content	Like-minded sources	Study participants	0.76	0.0145
All content	Like-minded sources	Study participants	0.77	0.0131
All content	Like-minded sources	Study participants	0.78	0.0137
All content	Like-minded sources	Study participants	0.79	0.0123
All content	Like-minded sources	Study participants	0.8	0.0125
All content	Like-minded sources	Study participants	0.81	0.0122
All content	Like-minded sources	Study participants	0.82	0.0112
All content	Like-minded sources	Study participants	0.83	0.0115
All content	Like-minded sources	Study participants	0.84	0.0101
All content	Like-minded sources	Study participants	0.85	0.0109
All content	Like-minded sources	Study participants	0.86	0.01
All content	Like-minded sources	Study participants	0.87	0.0097
All content	Like-minded sources	Study participants	0.88	0.0089
All content	Like-minded sources	Study participants	0.89	0.0089
All content	Like-minded sources	Study participants	0.9	0.0083
All content	Like-minded sources	Study participants	0.91	0.0065
All content	Like-minded sources	Study participants	0.92	0.0067
All content	Like-minded sources	Study participants	0.93	0.0046
All content	Like-minded sources	Study participants	0.94	0.0046
All content	Like-minded sources	Study participants	0.95	0.0032
All content	Like-minded sources	Study participants	0.96	0.0018
All content	Like-minded sources	Study participants	0.97	0.0012
All content	Like-minded sources	Study participants	0.98	7.00E-04
All content	Like-minded sources	Study participants	0.99	1.00E-04
All content	Like-minded sources	Study participants	1	4.00E-04
All content	Like-minded sources	Study participants	NA	2.00E-04
All content	Cross-cutting sources	Study participants	0	0.0086
All content	Cross-cutting sources	Study participants	0.01	0.0252
All content	Cross-cutting sources	Study participants	0.02	0.0327
All content	Cross-cutting sources	Study participants	0.03	0.0348
All content	Cross-cutting sources	Study participants	0.04	0.0352
All content	Cross-cutting sources	Study participants	0.05	0.0338
All content	Cross-cutting sources	Study participants	0.06	0.034
All content	Cross-cutting sources	Study participants	0.07	0.0336
All content	Cross-cutting sources	Study participants	0.08	0.034
All content	Cross-cutting sources	Study participants	0.09	0.0341
All content	Cross-cutting sources	Study participants	0.1	0.0329
All content	Cross-cutting sources	Study participants	0.11	0.0314
All content	Cross-cutting sources	Study participants	0.12	0.0296
All content	Cross-cutting sources	Study participants	0.13	0.0272
All content	Cross-cutting sources	Study participants	0.14	0.0258
All content	Cross-cutting sources	Study participants	0.15	0.0264
All content	Cross-cutting sources	Study participants	0.16	0.0258
All content	Cross-cutting sources	Study participants	0.17	0.026
All content	Cross-cutting sources	Study participants	0.18	0.0231
All content	Cross-cutting sources	Study participants	0.19	0.0224
All content	Cross-cutting sources	Study participants	0.2	0.0216
All content	Cross-cutting sources	Study participants	0.21	0.0191
All content	Cross-cutting sources	Study participants	0.22	0.0206
All content	Cross-cutting sources	Study participants	0.23	0.0175
All content	Cross-cutting sources	Study participants	0.24	0.0172
All content	Cross-cutting sources	Study participants	0.25	0.018
All content	Cross-cutting sources	Study participants	0.26	0.0154
All content	Cross-cutting sources	Study participants	0.27	0.0157
All content	Cross-cutting sources	Study participants	0.28	0.0162
All content	Cross-cutting sources	Study participants	0.29	0.0142
All content	Cross-cutting sources	Study participants	0.3	0.0127
All content	Cross-cutting sources	Study participants	0.31	0.0133
All content	Cross-cutting sources	Study participants	0.32	0.012
All content	Cross-cutting sources	Study participants	0.33	0.0117
All content	Cross-cutting sources	Study participants	0.34	0.0113
All content	Cross-cutting sources	Study participants	0.35	0.0108
All content	Cross-cutting sources	Study participants	0.36	0.0104
All content	Cross-cutting sources	Study participants	0.37	0.0091
All content	Cross-cutting sources	Study participants	0.38	0.009
All content	Cross-cutting sources	Study participants	0.39	0.0088
All content	Cross-cutting sources	Study participants	0.4	0.0079
All content	Cross-cutting sources	Study participants	0.41	0.0078
All content	Cross-cutting sources	Study participants	0.42	0.0075
All content	Cross-cutting sources	Study participants	0.43	0.0068
All content	Cross-cutting sources	Study participants	0.44	0.0073
All content	Cross-cutting sources	Study participants	0.45	0.0065
All content	Cross-cutting sources	Study participants	0.46	0.0057
All content	Cross-cutting sources	Study participants	0.47	0.0058
All content	Cross-cutting sources	Study participants	0.48	0.005
All content	Cross-cutting sources	Study participants	0.49	0.0057
All content	Cross-cutting sources	Study participants	0.5	0.0048
All content	Cross-cutting sources	Study participants	0.51	0.0047
All content	Cross-cutting sources	Study participants	0.52	0.0041
All content	Cross-cutting sources	Study participants	0.53	0.0046
All content	Cross-cutting sources	Study participants	0.54	0.004
All content	Cross-cutting sources	Study participants	0.55	0.0038
All content	Cross-cutting sources	Study participants	0.56	0.0034
All content	Cross-cutting sources	Study participants	0.57	0.0039
All content	Cross-cutting sources	Study participants	0.58	0.0035
All content	Cross-cutting sources	Study participants	0.59	0.0027
All content	Cross-cutting sources	Study participants	0.6	0.0033
All content	Cross-cutting sources	Study participants	0.61	0.0022
All content	Cross-cutting sources	Study participants	0.62	0.0027
All content	Cross-cutting sources	Study participants	0.63	0.0023
All content	Cross-cutting sources	Study participants	0.64	0.0021
All content	Cross-cutting sources	Study participants	0.65	0.0016
All content	Cross-cutting sources	Study participants	0.66	0.0017
All content	Cross-cutting sources	Study participants	0.67	0.0015
All content	Cross-cutting sources	Study participants	0.68	0.0012
All content	Cross-cutting sources	Study participants	0.69	0.0015
All content	Cross-cutting sources	Study participants	0.7	0.0012
All content	Cross-cutting sources	Study participants	0.71	0.0014
All content	Cross-cutting sources	Study participants	0.72	0.001
All content	Cross-cutting sources	Study participants	0.73	6.00E-04
All content	Cross-cutting sources	Study participants	0.74	9.00E-04
All content	Cross-cutting sources	Study participants	0.75	8.00E-04
All content	Cross-cutting sources	Study participants	0.76	9.00E-04
All content	Cross-cutting sources	Study participants	0.77	5.00E-04
All content	Cross-cutting sources	Study participants	0.78	6.00E-04
All content	Cross-cutting sources	Study participants	0.79	8.00E-04
All content	Cross-cutting sources	Study participants	0.8	5.00E-04
All content	Cross-cutting sources	Study participants	0.81	6.00E-04
All content	Cross-cutting sources	Study participants	0.82	3.00E-04
All content	Cross-cutting sources	Study participants	0.83	3.00E-04
All content	Cross-cutting sources	Study participants	0.84	5.00E-04
All content	Cross-cutting sources	Study participants	0.85	3.00E-04
All content	Cross-cutting sources	Study participants	0.86	3.00E-04
All content	Cross-cutting sources	Study participants	0.87	3.00E-04
All content	Cross-cutting sources	Study participants	0.88	3.00E-04
All content	Cross-cutting sources	Study participants	0.89	1.00E-04
All content	Cross-cutting sources	Study participants	0.9	2.00E-04
All content	Cross-cutting sources	Study participants	0.91	2.00E-04
All content	Cross-cutting sources	Study participants	0.92	1.00E-04
All content	Cross-cutting sources	Study participants	0.93	2.00E-04
All content	Cross-cutting sources	Study participants	0.95	0
All content	Cross-cutting sources	Study participants	0.96	0
All content	Cross-cutting sources	Study participants	0.98	0
All content	Cross-cutting sources	Study participants	1	3.00E-04
All content	Cross-cutting sources	Study participants	NA	2.00E-04
All content	Neither like-minded nor cross-cutting sources	Study participants	0	0.001
All content	Neither like-minded nor cross-cutting sources	Study participants	0.01	8.00E-04
All content	Neither like-minded nor cross-cutting sources	Study participants	0.02	0.0032
All content	Neither like-minded nor cross-cutting sources	Study participants	0.03	0.0059
All content	Neither like-minded nor cross-cutting sources	Study participants	0.04	0.0089
All content	Neither like-minded nor cross-cutting sources	Study participants	0.05	0.0135
All content	Neither like-minded nor cross-cutting sources	Study participants	0.06	0.0161
All content	Neither like-minded nor cross-cutting sources	Study participants	0.07	0.0198
All content	Neither like-minded nor cross-cutting sources	Study participants	0.08	0.0206
All content	Neither like-minded nor cross-cutting sources	Study participants	0.09	0.0234
All content	Neither like-minded nor cross-cutting sources	Study participants	0.1	0.0251
All content	Neither like-minded nor cross-cutting sources	Study participants	0.11	0.0277
All content	Neither like-minded nor cross-cutting sources	Study participants	0.12	0.0281
All content	Neither like-minded nor cross-cutting sources	Study participants	0.13	0.0288
All content	Neither like-minded nor cross-cutting sources	Study participants	0.14	0.0284
All content	Neither like-minded nor cross-cutting sources	Study participants	0.15	0.0302
All content	Neither like-minded nor cross-cutting sources	Study participants	0.16	0.0277
All content	Neither like-minded nor cross-cutting sources	Study participants	0.17	0.0302
All content	Neither like-minded nor cross-cutting sources	Study participants	0.18	0.0326
All content	Neither like-minded nor cross-cutting sources	Study participants	0.19	0.0278
All content	Neither like-minded nor cross-cutting sources	Study participants	0.2	0.0302
All content	Neither like-minded nor cross-cutting sources	Study participants	0.21	0.0279
All content	Neither like-minded nor cross-cutting sources	Study participants	0.22	0.0283
All content	Neither like-minded nor cross-cutting sources	Study participants	0.23	0.0288
All content	Neither like-minded nor cross-cutting sources	Study participants	0.24	0.0255
All content	Neither like-minded nor cross-cutting sources	Study participants	0.25	0.0249
All content	Neither like-minded nor cross-cutting sources	Study participants	0.26	0.0264
All content	Neither like-minded nor cross-cutting sources	Study participants	0.27	0.0251
All content	Neither like-minded nor cross-cutting sources	Study participants	0.28	0.0223
All content	Neither like-minded nor cross-cutting sources	Study participants	0.29	0.0224
All content	Neither like-minded nor cross-cutting sources	Study participants	0.3	0.0213
All content	Neither like-minded nor cross-cutting sources	Study participants	0.31	0.0192
All content	Neither like-minded nor cross-cutting sources	Study participants	0.32	0.0204
All content	Neither like-minded nor cross-cutting sources	Study participants	0.33	0.0188
All content	Neither like-minded nor cross-cutting sources	Study participants	0.34	0.0184
All content	Neither like-minded nor cross-cutting sources	Study participants	0.35	0.0161
All content	Neither like-minded nor cross-cutting sources	Study participants	0.36	0.0155
All content	Neither like-minded nor cross-cutting sources	Study participants	0.37	0.0163
All content	Neither like-minded nor cross-cutting sources	Study participants	0.38	0.0129
All content	Neither like-minded nor cross-cutting sources	Study participants	0.39	0.0133
All content	Neither like-minded nor cross-cutting sources	Study participants	0.4	0.0118
All content	Neither like-minded nor cross-cutting sources	Study participants	0.41	0.0113
All content	Neither like-minded nor cross-cutting sources	Study participants	0.42	0.0105
All content	Neither like-minded nor cross-cutting sources	Study participants	0.43	0.0095
All content	Neither like-minded nor cross-cutting sources	Study participants	0.44	0.0095
All content	Neither like-minded nor cross-cutting sources	Study participants	0.45	0.009
All content	Neither like-minded nor cross-cutting sources	Study participants	0.46	0.0089
All content	Neither like-minded nor cross-cutting sources	Study participants	0.47	0.0071
All content	Neither like-minded nor cross-cutting sources	Study participants	0.48	0.0068
All content	Neither like-minded nor cross-cutting sources	Study participants	0.49	0.0066
All content	Neither like-minded nor cross-cutting sources	Study participants	0.5	0.0064
All content	Neither like-minded nor cross-cutting sources	Study participants	0.51	0.0048
All content	Neither like-minded nor cross-cutting sources	Study participants	0.52	0.005
All content	Neither like-minded nor cross-cutting sources	Study participants	0.53	0.0055
All content	Neither like-minded nor cross-cutting sources	Study participants	0.54	0.0043
All content	Neither like-minded nor cross-cutting sources	Study participants	0.55	0.0045
All content	Neither like-minded nor cross-cutting sources	Study participants	0.56	0.0036
All content	Neither like-minded nor cross-cutting sources	Study participants	0.57	0.0032
All content	Neither like-minded nor cross-cutting sources	Study participants	0.58	0.0034
All content	Neither like-minded nor cross-cutting sources	Study participants	0.59	0.0033
All content	Neither like-minded nor cross-cutting sources	Study participants	0.6	0.0027
All content	Neither like-minded nor cross-cutting sources	Study participants	0.61	0.0025
All content	Neither like-minded nor cross-cutting sources	Study participants	0.62	0.0023
All content	Neither like-minded nor cross-cutting sources	Study participants	0.63	0.0017
All content	Neither like-minded nor cross-cutting sources	Study participants	0.64	0.0018
All content	Neither like-minded nor cross-cutting sources	Study participants	0.65	0.0022
All content	Neither like-minded nor cross-cutting sources	Study participants	0.66	0.0017
All content	Neither like-minded nor cross-cutting sources	Study participants	0.67	0.0019
All content	Neither like-minded nor cross-cutting sources	Study participants	0.68	0.0013
All content	Neither like-minded nor cross-cutting sources	Study participants	0.69	9.00E-04
All content	Neither like-minded nor cross-cutting sources	Study participants	0.7	0.0012
All content	Neither like-minded nor cross-cutting sources	Study participants	0.71	0.001
All content	Neither like-minded nor cross-cutting sources	Study participants	0.72	7.00E-04
All content	Neither like-minded nor cross-cutting sources	Study participants	0.73	7.00E-04
All content	Neither like-minded nor cross-cutting sources	Study participants	0.74	6.00E-04
All content	Neither like-minded nor cross-cutting sources	Study participants	0.75	9.00E-04
All content	Neither like-minded nor cross-cutting sources	Study participants	0.76	6.00E-04
All content	Neither like-minded nor cross-cutting sources	Study participants	0.77	7.00E-04
All content	Neither like-minded nor cross-cutting sources	Study participants	0.78	6.00E-04
All content	Neither like-minded nor cross-cutting sources	Study participants	0.79	5.00E-04
All content	Neither like-minded nor cross-cutting sources	Study participants	0.8	3.00E-04
All content	Neither like-minded nor cross-cutting sources	Study participants	0.81	4.00E-04
All content	Neither like-minded nor cross-cutting sources	Study participants	0.82	6.00E-04
All content	Neither like-minded nor cross-cutting sources	Study participants	0.83	3.00E-04
All content	Neither like-minded nor cross-cutting sources	Study participants	0.84	4.00E-04
All content	Neither like-minded nor cross-cutting sources	Study participants	0.85	3.00E-04
All content	Neither like-minded nor cross-cutting sources	Study participants	0.86	3.00E-04
All content	Neither like-minded nor cross-cutting sources	Study participants	0.87	3.00E-04
All content	Neither like-minded nor cross-cutting sources	Study participants	0.88	2.00E-04
All content	Neither like-minded nor cross-cutting sources	Study participants	0.89	2.00E-04
All content	Neither like-minded nor cross-cutting sources	Study participants	0.9	2.00E-04
All content	Neither like-minded nor cross-cutting sources	Study participants	0.91	1.00E-04
All content	Neither like-minded nor cross-cutting sources	Study participants	0.92	2.00E-04
All content	Neither like-minded nor cross-cutting sources	Study participants	0.93	0
All content	Neither like-minded nor cross-cutting sources	Study participants	0.94	2.00E-04
All content	Neither like-minded nor cross-cutting sources	Study participants	0.95	0
All content	Neither like-minded nor cross-cutting sources	Study participants	0.96	1.00E-04
All content	Neither like-minded nor cross-cutting sources	Study participants	0.97	0
All content	Neither like-minded nor cross-cutting sources	Study participants	0.98	1.00E-04
All content	Neither like-minded nor cross-cutting sources	Study participants	0.99	1.00E-04
All content	Neither like-minded nor cross-cutting sources	Study participants	1	3.00E-04
All content	Neither like-minded nor cross-cutting sources	Study participants	NA	2.00E-04
Civic content	Like-minded sources	Study participants	0	0.005
Civic content	Like-minded sources	Study participants	0.01	0.0019
Civic content	Like-minded sources	Study participants	0.02	0.0018
Civic content	Like-minded sources	Study participants	0.03	0.002
Civic content	Like-minded sources	Study participants	0.04	0.0031
Civic content	Like-minded sources	Study participants	0.05	0.0027
Civic content	Like-minded sources	Study participants	0.06	0.0026
Civic content	Like-minded sources	Study participants	0.07	0.0026
Civic content	Like-minded sources	Study participants	0.08	0.0028
Civic content	Like-minded sources	Study participants	0.09	0.0031
Civic content	Like-minded sources	Study participants	0.1	0.0033
Civic content	Like-minded sources	Study participants	0.11	0.0035
Civic content	Like-minded sources	Study participants	0.12	0.0036
Civic content	Like-minded sources	Study participants	0.13	0.0038
Civic content	Like-minded sources	Study participants	0.14	0.0041
Civic content	Like-minded sources	Study participants	0.15	0.0041
Civic content	Like-minded sources	Study participants	0.16	0.0044
Civic content	Like-minded sources	Study participants	0.17	0.0048
Civic content	Like-minded sources	Study participants	0.18	0.0045
Civic content	Like-minded sources	Study participants	0.19	0.005
Civic content	Like-minded sources	Study participants	0.2	0.0061
Civic content	Like-minded sources	Study participants	0.21	0.0047
Civic content	Like-minded sources	Study participants	0.22	0.0064
Civic content	Like-minded sources	Study participants	0.23	0.0049
Civic content	Like-minded sources	Study participants	0.24	0.0057
Civic content	Like-minded sources	Study participants	0.25	0.006
Civic content	Like-minded sources	Study participants	0.26	0.0058
Civic content	Like-minded sources	Study participants	0.27	0.0066
Civic content	Like-minded sources	Study participants	0.28	0.0071
Civic content	Like-minded sources	Study participants	0.29	0.007
Civic content	Like-minded sources	Study participants	0.3	0.0064
Civic content	Like-minded sources	Study participants	0.31	0.0067
Civic content	Like-minded sources	Study participants	0.32	0.007
Civic content	Like-minded sources	Study participants	0.33	0.0072
Civic content	Like-minded sources	Study participants	0.34	0.0065
Civic content	Like-minded sources	Study participants	0.35	0.0077
Civic content	Like-minded sources	Study participants	0.36	0.0077
Civic content	Like-minded sources	Study participants	0.37	0.0076
Civic content	Like-minded sources	Study participants	0.38	0.0075
Civic content	Like-minded sources	Study participants	0.39	0.0088
Civic content	Like-minded sources	Study participants	0.4	0.0081
Civic content	Like-minded sources	Study participants	0.41	0.0088
Civic content	Like-minded sources	Study participants	0.42	0.0087
Civic content	Like-minded sources	Study participants	0.43	0.0092
Civic content	Like-minded sources	Study participants	0.44	0.0087
Civic content	Like-minded sources	Study participants	0.45	0.008
Civic content	Like-minded sources	Study participants	0.46	0.0091
Civic content	Like-minded sources	Study participants	0.47	0.0078
Civic content	Like-minded sources	Study participants	0.48	0.0095
Civic content	Like-minded sources	Study participants	0.49	0.0096
Civic content	Like-minded sources	Study participants	0.5	0.01
Civic content	Like-minded sources	Study participants	0.51	0.0096
Civic content	Like-minded sources	Study participants	0.52	0.0106
Civic content	Like-minded sources	Study participants	0.53	0.0105
Civic content	Like-minded sources	Study participants	0.54	0.0109
Civic content	Like-minded sources	Study participants	0.55	0.0119
Civic content	Like-minded sources	Study participants	0.56	0.0107
Civic content	Like-minded sources	Study participants	0.57	0.0113
Civic content	Like-minded sources	Study participants	0.58	0.0115
Civic content	Like-minded sources	Study participants	0.59	0.012
Civic content	Like-minded sources	Study participants	0.6	0.011
Civic content	Like-minded sources	Study participants	0.61	0.0124
Civic content	Like-minded sources	Study participants	0.62	0.0121
Civic content	Like-minded sources	Study participants	0.63	0.0114
Civic content	Like-minded sources	Study participants	0.64	0.0115
Civic content	Like-minded sources	Study participants	0.65	0.0129
Civic content	Like-minded sources	Study participants	0.66	0.0127
Civic content	Like-minded sources	Study participants	0.67	0.0124
Civic content	Like-minded sources	Study participants	0.68	0.0144
Civic content	Like-minded sources	Study participants	0.69	0.0143
Civic content	Like-minded sources	Study participants	0.7	0.014
Civic content	Like-minded sources	Study participants	0.71	0.0146
Civic content	Like-minded sources	Study participants	0.72	0.0133
Civic content	Like-minded sources	Study participants	0.73	0.0148
Civic content	Like-minded sources	Study participants	0.74	0.0151
Civic content	Like-minded sources	Study participants	0.75	0.0162
Civic content	Like-minded sources	Study participants	0.76	0.0171
Civic content	Like-minded sources	Study participants	0.77	0.0153
Civic content	Like-minded sources	Study participants	0.78	0.0167
Civic content	Like-minded sources	Study participants	0.79	0.0161
Civic content	Like-minded sources	Study participants	0.8	0.0175
Civic content	Like-minded sources	Study participants	0.81	0.016
Civic content	Like-minded sources	Study participants	0.82	0.0173
Civic content	Like-minded sources	Study participants	0.83	0.017
Civic content	Like-minded sources	Study participants	0.84	0.0167
Civic content	Like-minded sources	Study participants	0.85	0.019
Civic content	Like-minded sources	Study participants	0.86	0.0192
Civic content	Like-minded sources	Study participants	0.87	0.0184
Civic content	Like-minded sources	Study participants	0.88	0.021
Civic content	Like-minded sources	Study participants	0.89	0.0188
Civic content	Like-minded sources	Study participants	0.9	0.0183
Civic content	Like-minded sources	Study participants	0.91	0.0184
Civic content	Like-minded sources	Study participants	0.92	0.0184
Civic content	Like-minded sources	Study participants	0.93	0.0192
Civic content	Like-minded sources	Study participants	0.94	0.0164
Civic content	Like-minded sources	Study participants	0.95	0.0156
Civic content	Like-minded sources	Study participants	0.96	0.0139
Civic content	Like-minded sources	Study participants	0.97	0.0099
Civic content	Like-minded sources	Study participants	0.98	0.0071
Civic content	Like-minded sources	Study participants	0.99	0.0023
Civic content	Like-minded sources	Study participants	1	0.0016
Civic content	Like-minded sources	Study participants	NA	0.0014
Civic content	Like-minded sources	Study participants	NA	2.00E-04
Civic content	Cross-cutting sources	Study participants	0	0.0423
Civic content	Cross-cutting sources	Study participants	0.01	0.0619
Civic content	Cross-cutting sources	Study participants	0.02	0.0532
Civic content	Cross-cutting sources	Study participants	0.03	0.0486
Civic content	Cross-cutting sources	Study participants	0.04	0.0445
Civic content	Cross-cutting sources	Study participants	0.05	0.0393
Civic content	Cross-cutting sources	Study participants	0.06	0.0352
Civic content	Cross-cutting sources	Study participants	0.07	0.0333
Civic content	Cross-cutting sources	Study participants	0.08	0.0302
Civic content	Cross-cutting sources	Study participants	0.09	0.0297
Civic content	Cross-cutting sources	Study participants	0.1	0.026
Civic content	Cross-cutting sources	Study participants	0.11	0.0258
Civic content	Cross-cutting sources	Study participants	0.12	0.0237
Civic content	Cross-cutting sources	Study participants	0.13	0.0238
Civic content	Cross-cutting sources	Study participants	0.14	0.0224
Civic content	Cross-cutting sources	Study participants	0.15	0.019
Civic content	Cross-cutting sources	Study participants	0.16	0.0191
Civic content	Cross-cutting sources	Study participants	0.17	0.0186
Civic content	Cross-cutting sources	Study participants	0.18	0.0174
Civic content	Cross-cutting sources	Study participants	0.19	0.0175
Civic content	Cross-cutting sources	Study participants	0.2	0.0151
Civic content	Cross-cutting sources	Study participants	0.21	0.0151
Civic content	Cross-cutting sources	Study participants	0.22	0.013
Civic content	Cross-cutting sources	Study participants	0.23	0.0148
Civic content	Cross-cutting sources	Study participants	0.24	0.0133
Civic content	Cross-cutting sources	Study participants	0.25	0.0129
Civic content	Cross-cutting sources	Study participants	0.26	0.0111
Civic content	Cross-cutting sources	Study participants	0.27	0.0121
Civic content	Cross-cutting sources	Study participants	0.28	0.0115
Civic content	Cross-cutting sources	Study participants	0.29	0.0114
Civic content	Cross-cutting sources	Study participants	0.3	0.0103
Civic content	Cross-cutting sources	Study participants	0.31	0.0094
Civic content	Cross-cutting sources	Study participants	0.32	0.0095
Civic content	Cross-cutting sources	Study participants	0.33	0.0095
Civic content	Cross-cutting sources	Study participants	0.34	0.0085
Civic content	Cross-cutting sources	Study participants	0.35	0.0091
Civic content	Cross-cutting sources	Study participants	0.36	0.0083
Civic content	Cross-cutting sources	Study participants	0.37	0.0081
Civic content	Cross-cutting sources	Study participants	0.38	0.0079
Civic content	Cross-cutting sources	Study participants	0.39	0.0068
Civic content	Cross-cutting sources	Study participants	0.4	0.0074
Civic content	Cross-cutting sources	Study participants	0.41	0.0063
Civic content	Cross-cutting sources	Study participants	0.42	0.0065
Civic content	Cross-cutting sources	Study participants	0.43	0.0066
Civic content	Cross-cutting sources	Study participants	0.44	0.0057
Civic content	Cross-cutting sources	Study participants	0.45	0.0057
Civic content	Cross-cutting sources	Study participants	0.46	0.0056
Civic content	Cross-cutting sources	Study participants	0.47	0.005
Civic content	Cross-cutting sources	Study participants	0.48	0.0048
Civic content	Cross-cutting sources	Study participants	0.49	0.005
Civic content	Cross-cutting sources	Study participants	0.5	0.0043
Civic content	Cross-cutting sources	Study participants	0.51	0.0048
Civic content	Cross-cutting sources	Study participants	0.52	0.0043
Civic content	Cross-cutting sources	Study participants	0.53	0.0034
Civic content	Cross-cutting sources	Study participants	0.54	0.0041
Civic content	Cross-cutting sources	Study participants	0.55	0.0039
Civic content	Cross-cutting sources	Study participants	0.56	0.0038
Civic content	Cross-cutting sources	Study participants	0.57	0.0038
Civic content	Cross-cutting sources	Study participants	0.58	0.0033
Civic content	Cross-cutting sources	Study participants	0.59	0.003
Civic content	Cross-cutting sources	Study participants	0.6	0.0033
Civic content	Cross-cutting sources	Study participants	0.61	0.0023
Civic content	Cross-cutting sources	Study participants	0.62	0.0029
Civic content	Cross-cutting sources	Study participants	0.63	0.003
Civic content	Cross-cutting sources	Study participants	0.64	0.0024
Civic content	Cross-cutting sources	Study participants	0.65	0.0021
Civic content	Cross-cutting sources	Study participants	0.66	0.0024
Civic content	Cross-cutting sources	Study participants	0.67	0.0028
Civic content	Cross-cutting sources	Study participants	0.68	0.0018
Civic content	Cross-cutting sources	Study participants	0.69	0.0026
Civic content	Cross-cutting sources	Study participants	0.7	0.0019
Civic content	Cross-cutting sources	Study participants	0.71	0.0018
Civic content	Cross-cutting sources	Study participants	0.72	0.0015
Civic content	Cross-cutting sources	Study participants	0.73	0.0015
Civic content	Cross-cutting sources	Study participants	0.74	0.0013
Civic content	Cross-cutting sources	Study participants	0.75	0.0014
Civic content	Cross-cutting sources	Study participants	0.76	0.0015
Civic content	Cross-cutting sources	Study participants	0.77	0.0011
Civic content	Cross-cutting sources	Study participants	0.78	0.0012
Civic content	Cross-cutting sources	Study participants	0.79	0.001
Civic content	Cross-cutting sources	Study participants	0.8	0.0013
Civic content	Cross-cutting sources	Study participants	0.81	0.001
Civic content	Cross-cutting sources	Study participants	0.82	0.0012
Civic content	Cross-cutting sources	Study participants	0.83	0.0011
Civic content	Cross-cutting sources	Study participants	0.84	6.00E-04
Civic content	Cross-cutting sources	Study participants	0.85	6.00E-04
Civic content	Cross-cutting sources	Study participants	0.86	9.00E-04
Civic content	Cross-cutting sources	Study participants	0.87	8.00E-04
Civic content	Cross-cutting sources	Study participants	0.88	9.00E-04
Civic content	Cross-cutting sources	Study participants	0.89	6.00E-04
Civic content	Cross-cutting sources	Study participants	0.9	4.00E-04
Civic content	Cross-cutting sources	Study participants	0.91	5.00E-04
Civic content	Cross-cutting sources	Study participants	0.92	3.00E-04
Civic content	Cross-cutting sources	Study participants	0.93	5.00E-04
Civic content	Cross-cutting sources	Study participants	0.94	3.00E-04
Civic content	Cross-cutting sources	Study participants	0.95	2.00E-04
Civic content	Cross-cutting sources	Study participants	0.96	1.00E-04
Civic content	Cross-cutting sources	Study participants	0.97	2.00E-04
Civic content	Cross-cutting sources	Study participants	0.98	0
Civic content	Cross-cutting sources	Study participants	0.99	1.00E-04
Civic content	Cross-cutting sources	Study participants	1	5.00E-04
Civic content	Cross-cutting sources	Study participants	NA	0.0014
Civic content	Cross-cutting sources	Study participants	NA	2.00E-04
Civic content	Neither like-minded nor cross-cutting sources	Study participants	0	0.0054
Civic content	Neither like-minded nor cross-cutting sources	Study participants	0.01	0.0119
Civic content	Neither like-minded nor cross-cutting sources	Study participants	0.02	0.0273
Civic content	Neither like-minded nor cross-cutting sources	Study participants	0.03	0.0348
Civic content	Neither like-minded nor cross-cutting sources	Study participants	0.04	0.0429
Civic content	Neither like-minded nor cross-cutting sources	Study participants	0.05	0.0494
Civic content	Neither like-minded nor cross-cutting sources	Study participants	0.06	0.0484
Civic content	Neither like-minded nor cross-cutting sources	Study participants	0.07	0.0491
Civic content	Neither like-minded nor cross-cutting sources	Study participants	0.08	0.05
Civic content	Neither like-minded nor cross-cutting sources	Study participants	0.09	0.0427
Civic content	Neither like-minded nor cross-cutting sources	Study participants	0.1	0.0433
Civic content	Neither like-minded nor cross-cutting sources	Study participants	0.11	0.0402
Civic content	Neither like-minded nor cross-cutting sources	Study participants	0.12	0.0358
Civic content	Neither like-minded nor cross-cutting sources	Study participants	0.13	0.0327
Civic content	Neither like-minded nor cross-cutting sources	Study participants	0.14	0.0297
Civic content	Neither like-minded nor cross-cutting sources	Study participants	0.15	0.0316
Civic content	Neither like-minded nor cross-cutting sources	Study participants	0.16	0.0265
Civic content	Neither like-minded nor cross-cutting sources	Study participants	0.17	0.0237
Civic content	Neither like-minded nor cross-cutting sources	Study participants	0.18	0.0232
Civic content	Neither like-minded nor cross-cutting sources	Study participants	0.19	0.0214
Civic content	Neither like-minded nor cross-cutting sources	Study participants	0.2	0.0202
Civic content	Neither like-minded nor cross-cutting sources	Study participants	0.21	0.0188
Civic content	Neither like-minded nor cross-cutting sources	Study participants	0.22	0.0174
Civic content	Neither like-minded nor cross-cutting sources	Study participants	0.23	0.0162
Civic content	Neither like-minded nor cross-cutting sources	Study participants	0.24	0.0154
Civic content	Neither like-minded nor cross-cutting sources	Study participants	0.25	0.0149
Civic content	Neither like-minded nor cross-cutting sources	Study participants	0.26	0.0134
Civic content	Neither like-minded nor cross-cutting sources	Study participants	0.27	0.0113
Civic content	Neither like-minded nor cross-cutting sources	Study participants	0.28	0.0114
Civic content	Neither like-minded nor cross-cutting sources	Study participants	0.29	0.0115
Civic content	Neither like-minded nor cross-cutting sources	Study participants	0.3	0.0104
Civic content	Neither like-minded nor cross-cutting sources	Study participants	0.31	0.0101
Civic content	Neither like-minded nor cross-cutting sources	Study participants	0.32	0.0081
Civic content	Neither like-minded nor cross-cutting sources	Study participants	0.33	0.0095
Civic content	Neither like-minded nor cross-cutting sources	Study participants	0.34	0.0077
Civic content	Neither like-minded nor cross-cutting sources	Study participants	0.35	0.0079
Civic content	Neither like-minded nor cross-cutting sources	Study participants	0.36	0.0067
Civic content	Neither like-minded nor cross-cutting sources	Study participants	0.37	0.007
Civic content	Neither like-minded nor cross-cutting sources	Study participants	0.38	0.007
Civic content	Neither like-minded nor cross-cutting sources	Study participants	0.39	0.0064
Civic content	Neither like-minded nor cross-cutting sources	Study participants	0.4	0.0051
Civic content	Neither like-minded nor cross-cutting sources	Study participants	0.41	0.0048
Civic content	Neither like-minded nor cross-cutting sources	Study participants	0.42	0.0045
Civic content	Neither like-minded nor cross-cutting sources	Study participants	0.43	0.0043
Civic content	Neither like-minded nor cross-cutting sources	Study participants	0.44	0.0046
Civic content	Neither like-minded nor cross-cutting sources	Study participants	0.45	0.0038
Civic content	Neither like-minded nor cross-cutting sources	Study participants	0.46	0.0043
Civic content	Neither like-minded nor cross-cutting sources	Study participants	0.47	0.0041
Civic content	Neither like-minded nor cross-cutting sources	Study participants	0.48	0.0042
Civic content	Neither like-minded nor cross-cutting sources	Study participants	0.49	0.0031
Civic content	Neither like-minded nor cross-cutting sources	Study participants	0.5	0.004
Civic content	Neither like-minded nor cross-cutting sources	Study participants	0.51	0.003
Civic content	Neither like-minded nor cross-cutting sources	Study participants	0.52	0.0031
Civic content	Neither like-minded nor cross-cutting sources	Study participants	0.53	0.0026
Civic content	Neither like-minded nor cross-cutting sources	Study participants	0.54	0.0022
Civic content	Neither like-minded nor cross-cutting sources	Study participants	0.55	0.0019
Civic content	Neither like-minded nor cross-cutting sources	Study participants	0.56	0.0027
Civic content	Neither like-minded nor cross-cutting sources	Study participants	0.57	0.0024
Civic content	Neither like-minded nor cross-cutting sources	Study participants	0.58	0.0018
Civic content	Neither like-minded nor cross-cutting sources	Study participants	0.59	0.0016
Civic content	Neither like-minded nor cross-cutting sources	Study participants	0.6	0.0023
Civic content	Neither like-minded nor cross-cutting sources	Study participants	0.61	0.0012
Civic content	Neither like-minded nor cross-cutting sources	Study participants	0.62	0.002
Civic content	Neither like-minded nor cross-cutting sources	Study participants	0.63	0.0013
Civic content	Neither like-minded nor cross-cutting sources	Study participants	0.64	0.0015
Civic content	Neither like-minded nor cross-cutting sources	Study participants	0.65	0.0013
Civic content	Neither like-minded nor cross-cutting sources	Study participants	0.66	0.0014
Civic content	Neither like-minded nor cross-cutting sources	Study participants	0.67	0.0014
Civic content	Neither like-minded nor cross-cutting sources	Study participants	0.68	0.0011
Civic content	Neither like-minded nor cross-cutting sources	Study participants	0.69	0.0012
Civic content	Neither like-minded nor cross-cutting sources	Study participants	0.7	9.00E-04
Civic content	Neither like-minded nor cross-cutting sources	Study participants	0.71	7.00E-04
Civic content	Neither like-minded nor cross-cutting sources	Study participants	0.72	6.00E-04
Civic content	Neither like-minded nor cross-cutting sources	Study participants	0.73	8.00E-04
Civic content	Neither like-minded nor cross-cutting sources	Study participants	0.74	6.00E-04
Civic content	Neither like-minded nor cross-cutting sources	Study participants	0.75	0.001
Civic content	Neither like-minded nor cross-cutting sources	Study participants	0.76	6.00E-04
Civic content	Neither like-minded nor cross-cutting sources	Study participants	0.77	8.00E-04
Civic content	Neither like-minded nor cross-cutting sources	Study participants	0.78	6.00E-04
Civic content	Neither like-minded nor cross-cutting sources	Study participants	0.79	5.00E-04
Civic content	Neither like-minded nor cross-cutting sources	Study participants	0.8	8.00E-04
Civic content	Neither like-minded nor cross-cutting sources	Study participants	0.81	6.00E-04
Civic content	Neither like-minded nor cross-cutting sources	Study participants	0.82	3.00E-04
Civic content	Neither like-minded nor cross-cutting sources	Study participants	0.83	4.00E-04
Civic content	Neither like-minded nor cross-cutting sources	Study participants	0.84	6.00E-04
Civic content	Neither like-minded nor cross-cutting sources	Study participants	0.85	4.00E-04
Civic content	Neither like-minded nor cross-cutting sources	Study participants	0.86	3.00E-04
Civic content	Neither like-minded nor cross-cutting sources	Study participants	0.87	3.00E-04
Civic content	Neither like-minded nor cross-cutting sources	Study participants	0.88	2.00E-04
Civic content	Neither like-minded nor cross-cutting sources	Study participants	0.89	1.00E-04
Civic content	Neither like-minded nor cross-cutting sources	Study participants	0.9	3.00E-04
Civic content	Neither like-minded nor cross-cutting sources	Study participants	0.91	2.00E-04
Civic content	Neither like-minded nor cross-cutting sources	Study participants	0.92	2.00E-04
Civic content	Neither like-minded nor cross-cutting sources	Study participants	0.93	2.00E-04
Civic content	Neither like-minded nor cross-cutting sources	Study participants	0.94	1.00E-04
Civic content	Neither like-minded nor cross-cutting sources	Study participants	0.95	1.00E-04
Civic content	Neither like-minded nor cross-cutting sources	Study participants	0.96	1.00E-04
Civic content	Neither like-minded nor cross-cutting sources	Study participants	0.97	2.00E-04
Civic content	Neither like-minded nor cross-cutting sources	Study participants	0.99	1.00E-04
Civic content	Neither like-minded nor cross-cutting sources	Study participants	1	0.0016
Civic content	Neither like-minded nor cross-cutting sources	Study participants	NA	0.0014
Civic content	Neither like-minded nor cross-cutting sources	Study participants	NA	2.00E-04
News content	Like-minded sources	Study participants	0	0.0067
News content	Like-minded sources	Study participants	0.01	0.0015
News content	Like-minded sources	Study participants	0.02	0.0019
News content	Like-minded sources	Study participants	0.03	0.0027
News content	Like-minded sources	Study participants	0.04	0.0034
News content	Like-minded sources	Study participants	0.05	0.0041
News content	Like-minded sources	Study participants	0.06	0.0041
News content	Like-minded sources	Study participants	0.07	0.0043
News content	Like-minded sources	Study participants	0.08	0.0049
News content	Like-minded sources	Study participants	0.09	0.0054
News content	Like-minded sources	Study participants	0.1	0.0041
News content	Like-minded sources	Study participants	0.11	0.0052
News content	Like-minded sources	Study participants	0.12	0.0067
News content	Like-minded sources	Study participants	0.13	0.006
News content	Like-minded sources	Study participants	0.14	0.0055
News content	Like-minded sources	Study participants	0.15	0.0067
News content	Like-minded sources	Study participants	0.16	0.0066
News content	Like-minded sources	Study participants	0.17	0.0085
News content	Like-minded sources	Study participants	0.18	0.0069
News content	Like-minded sources	Study participants	0.19	0.0074
News content	Like-minded sources	Study participants	0.2	0.0085
News content	Like-minded sources	Study participants	0.21	0.0092
News content	Like-minded sources	Study participants	0.22	0.0086
News content	Like-minded sources	Study participants	0.23	0.0104
News content	Like-minded sources	Study participants	0.24	0.008
News content	Like-minded sources	Study participants	0.25	0.0097
News content	Like-minded sources	Study participants	0.26	0.0093
News content	Like-minded sources	Study participants	0.27	0.0082
News content	Like-minded sources	Study participants	0.28	0.0092
News content	Like-minded sources	Study participants	0.29	0.0101
News content	Like-minded sources	Study participants	0.3	0.0106
News content	Like-minded sources	Study participants	0.31	0.0095
News content	Like-minded sources	Study participants	0.32	0.0105
News content	Like-minded sources	Study participants	0.33	0.0112
News content	Like-minded sources	Study participants	0.34	0.0104
News content	Like-minded sources	Study participants	0.35	0.0107
News content	Like-minded sources	Study participants	0.36	0.0102
News content	Like-minded sources	Study participants	0.37	0.0105
News content	Like-minded sources	Study participants	0.38	0.0106
News content	Like-minded sources	Study participants	0.39	0.0109
News content	Like-minded sources	Study participants	0.4	0.0104
News content	Like-minded sources	Study participants	0.41	0.0104
News content	Like-minded sources	Study participants	0.42	0.0106
News content	Like-minded sources	Study participants	0.43	0.0116
News content	Like-minded sources	Study participants	0.44	0.0119
News content	Like-minded sources	Study participants	0.45	0.0113
News content	Like-minded sources	Study participants	0.46	0.0117
News content	Like-minded sources	Study participants	0.47	0.0119
News content	Like-minded sources	Study participants	0.48	0.0106
News content	Like-minded sources	Study participants	0.49	0.0124
News content	Like-minded sources	Study participants	0.5	0.0138
News content	Like-minded sources	Study participants	0.51	0.0111
News content	Like-minded sources	Study participants	0.52	0.0112
News content	Like-minded sources	Study participants	0.53	0.0116
News content	Like-minded sources	Study participants	0.54	0.0128
News content	Like-minded sources	Study participants	0.55	0.0118
News content	Like-minded sources	Study participants	0.56	0.013
News content	Like-minded sources	Study participants	0.57	0.0113
News content	Like-minded sources	Study participants	0.58	0.0116
News content	Like-minded sources	Study participants	0.59	0.0122
News content	Like-minded sources	Study participants	0.6	0.0128
News content	Like-minded sources	Study participants	0.61	0.0127
News content	Like-minded sources	Study participants	0.62	0.012
News content	Like-minded sources	Study participants	0.63	0.0113
News content	Like-minded sources	Study participants	0.64	0.0141
News content	Like-minded sources	Study participants	0.65	0.013
News content	Like-minded sources	Study participants	0.66	0.011
News content	Like-minded sources	Study participants	0.67	0.015
News content	Like-minded sources	Study participants	0.68	0.0143
News content	Like-minded sources	Study participants	0.69	0.0128
News content	Like-minded sources	Study participants	0.7	0.0129
News content	Like-minded sources	Study participants	0.71	0.013
News content	Like-minded sources	Study participants	0.72	0.014
News content	Like-minded sources	Study participants	0.73	0.0134
News content	Like-minded sources	Study participants	0.74	0.013
News content	Like-minded sources	Study participants	0.75	0.0125
News content	Like-minded sources	Study participants	0.76	0.0121
News content	Like-minded sources	Study participants	0.77	0.0135
News content	Like-minded sources	Study participants	0.78	0.0128
News content	Like-minded sources	Study participants	0.79	0.013
News content	Like-minded sources	Study participants	0.8	0.0124
News content	Like-minded sources	Study participants	0.81	0.0125
News content	Like-minded sources	Study participants	0.82	0.012
News content	Like-minded sources	Study participants	0.83	0.0136
News content	Like-minded sources	Study participants	0.84	0.0124
News content	Like-minded sources	Study participants	0.85	0.0137
News content	Like-minded sources	Study participants	0.86	0.0118
News content	Like-minded sources	Study participants	0.87	0.0124
News content	Like-minded sources	Study participants	0.88	0.013
News content	Like-minded sources	Study participants	0.89	0.0114
News content	Like-minded sources	Study participants	0.9	0.0113
News content	Like-minded sources	Study participants	0.91	0.0115
News content	Like-minded sources	Study participants	0.92	0.0093
News content	Like-minded sources	Study participants	0.93	0.0107
News content	Like-minded sources	Study participants	0.94	0.0103
News content	Like-minded sources	Study participants	0.95	0.0093
News content	Like-minded sources	Study participants	0.96	0.0065
News content	Like-minded sources	Study participants	0.97	0.0057
News content	Like-minded sources	Study participants	0.98	0.0036
News content	Like-minded sources	Study participants	0.99	0.0015
News content	Like-minded sources	Study participants	1	0.0018
News content	Like-minded sources	Study participants	NA	0.0022
News content	Like-minded sources	Study participants	NA	2.00E-04
News content	Cross-cutting sources	Study participants	0	0.0408
News content	Cross-cutting sources	Study participants	0.01	0.0583
News content	Cross-cutting sources	Study participants	0.02	0.0557
News content	Cross-cutting sources	Study participants	0.03	0.0496
News content	Cross-cutting sources	Study participants	0.04	0.0468
News content	Cross-cutting sources	Study participants	0.05	0.0417
News content	Cross-cutting sources	Study participants	0.06	0.0399
News content	Cross-cutting sources	Study participants	0.07	0.0377
News content	Cross-cutting sources	Study participants	0.08	0.0358
News content	Cross-cutting sources	Study participants	0.09	0.0306
News content	Cross-cutting sources	Study participants	0.1	0.0297
News content	Cross-cutting sources	Study participants	0.11	0.0269
News content	Cross-cutting sources	Study participants	0.12	0.0267
News content	Cross-cutting sources	Study participants	0.13	0.0241
News content	Cross-cutting sources	Study participants	0.14	0.0238
News content	Cross-cutting sources	Study participants	0.15	0.0216
News content	Cross-cutting sources	Study participants	0.16	0.0194
News content	Cross-cutting sources	Study participants	0.17	0.0202
News content	Cross-cutting sources	Study participants	0.18	0.0194
News content	Cross-cutting sources	Study participants	0.19	0.0181
News content	Cross-cutting sources	Study participants	0.2	0.0168
News content	Cross-cutting sources	Study participants	0.21	0.0152
News content	Cross-cutting sources	Study participants	0.22	0.0154
News content	Cross-cutting sources	Study participants	0.23	0.0148
News content	Cross-cutting sources	Study participants	0.24	0.0138
News content	Cross-cutting sources	Study participants	0.25	0.0136
News content	Cross-cutting sources	Study participants	0.26	0.0107
News content	Cross-cutting sources	Study participants	0.27	0.0119
News content	Cross-cutting sources	Study participants	0.28	0.0124
News content	Cross-cutting sources	Study participants	0.29	0.0101
News content	Cross-cutting sources	Study participants	0.3	0.0098
News content	Cross-cutting sources	Study participants	0.31	0.0097
News content	Cross-cutting sources	Study participants	0.32	0.009
News content	Cross-cutting sources	Study participants	0.33	0.0083
News content	Cross-cutting sources	Study participants	0.34	0.0086
News content	Cross-cutting sources	Study participants	0.35	0.0069
News content	Cross-cutting sources	Study participants	0.36	0.0074
News content	Cross-cutting sources	Study participants	0.37	0.0073
News content	Cross-cutting sources	Study participants	0.38	0.0069
News content	Cross-cutting sources	Study participants	0.39	0.0075
News content	Cross-cutting sources	Study participants	0.4	0.0062
News content	Cross-cutting sources	Study participants	0.41	0.0062
News content	Cross-cutting sources	Study participants	0.42	0.006
News content	Cross-cutting sources	Study participants	0.43	0.0053
News content	Cross-cutting sources	Study participants	0.44	0.0051
News content	Cross-cutting sources	Study participants	0.45	0.005
News content	Cross-cutting sources	Study participants	0.46	0.0048
News content	Cross-cutting sources	Study participants	0.47	0.0042
News content	Cross-cutting sources	Study participants	0.48	0.004
News content	Cross-cutting sources	Study participants	0.49	0.0042
News content	Cross-cutting sources	Study participants	0.5	0.0037
News content	Cross-cutting sources	Study participants	0.51	0.0033
News content	Cross-cutting sources	Study participants	0.52	0.0039
News content	Cross-cutting sources	Study participants	0.53	0.0033
News content	Cross-cutting sources	Study participants	0.54	0.003
News content	Cross-cutting sources	Study participants	0.55	0.0026
News content	Cross-cutting sources	Study participants	0.56	0.0028
News content	Cross-cutting sources	Study participants	0.57	0.0027
News content	Cross-cutting sources	Study participants	0.58	0.0023
News content	Cross-cutting sources	Study participants	0.59	0.0021
News content	Cross-cutting sources	Study participants	0.6	0.0024
News content	Cross-cutting sources	Study participants	0.61	0.0023
News content	Cross-cutting sources	Study participants	0.62	0.0024
News content	Cross-cutting sources	Study participants	0.63	0.0019
News content	Cross-cutting sources	Study participants	0.64	0.002
News content	Cross-cutting sources	Study participants	0.65	0.0015
News content	Cross-cutting sources	Study participants	0.66	0.001
News content	Cross-cutting sources	Study participants	0.67	0.0011
News content	Cross-cutting sources	Study participants	0.68	0.0013
News content	Cross-cutting sources	Study participants	0.69	0.0012
News content	Cross-cutting sources	Study participants	0.7	0.0013
News content	Cross-cutting sources	Study participants	0.71	0.0012
News content	Cross-cutting sources	Study participants	0.72	0.0014
News content	Cross-cutting sources	Study participants	0.73	0.001
News content	Cross-cutting sources	Study participants	0.74	0.0012
News content	Cross-cutting sources	Study participants	0.75	0.001
News content	Cross-cutting sources	Study participants	0.76	7.00E-04
News content	Cross-cutting sources	Study participants	0.77	7.00E-04
News content	Cross-cutting sources	Study participants	0.78	8.00E-04
News content	Cross-cutting sources	Study participants	0.79	8.00E-04
News content	Cross-cutting sources	Study participants	0.8	0.001
News content	Cross-cutting sources	Study participants	0.81	3.00E-04
News content	Cross-cutting sources	Study participants	0.82	5.00E-04
News content	Cross-cutting sources	Study participants	0.83	6.00E-04
News content	Cross-cutting sources	Study participants	0.84	3.00E-04
News content	Cross-cutting sources	Study participants	0.85	3.00E-04
News content	Cross-cutting sources	Study participants	0.86	4.00E-04
News content	Cross-cutting sources	Study participants	0.87	4.00E-04
News content	Cross-cutting sources	Study participants	0.88	3.00E-04
News content	Cross-cutting sources	Study participants	0.89	4.00E-04
News content	Cross-cutting sources	Study participants	0.9	3.00E-04
News content	Cross-cutting sources	Study participants	0.91	1.00E-04
News content	Cross-cutting sources	Study participants	0.92	1.00E-04
News content	Cross-cutting sources	Study participants	0.93	0
News content	Cross-cutting sources	Study participants	0.94	2.00E-04
News content	Cross-cutting sources	Study participants	0.95	1.00E-04
News content	Cross-cutting sources	Study participants	0.96	0
News content	Cross-cutting sources	Study participants	0.97	0
News content	Cross-cutting sources	Study participants	0.98	1.00E-04
News content	Cross-cutting sources	Study participants	1	7.00E-04
News content	Cross-cutting sources	Study participants	NA	0.0022
News content	Cross-cutting sources	Study participants	NA	2.00E-04
News content	Neither like-minded nor cross-cutting sources	Study participants	0	0.0051
News content	Neither like-minded nor cross-cutting sources	Study participants	0.01	0.0055
News content	Neither like-minded nor cross-cutting sources	Study participants	0.02	0.0128
News content	Neither like-minded nor cross-cutting sources	Study participants	0.03	0.0144
News content	Neither like-minded nor cross-cutting sources	Study participants	0.04	0.0187
News content	Neither like-minded nor cross-cutting sources	Study participants	0.05	0.0231
News content	Neither like-minded nor cross-cutting sources	Study participants	0.06	0.0255
News content	Neither like-minded nor cross-cutting sources	Study participants	0.07	0.0229
News content	Neither like-minded nor cross-cutting sources	Study participants	0.08	0.0238
News content	Neither like-minded nor cross-cutting sources	Study participants	0.09	0.023
News content	Neither like-minded nor cross-cutting sources	Study participants	0.1	0.0252
News content	Neither like-minded nor cross-cutting sources	Study participants	0.11	0.0249
News content	Neither like-minded nor cross-cutting sources	Study participants	0.12	0.0243
News content	Neither like-minded nor cross-cutting sources	Study participants	0.13	0.0234
News content	Neither like-minded nor cross-cutting sources	Study participants	0.14	0.0246
News content	Neither like-minded nor cross-cutting sources	Study participants	0.15	0.0248
News content	Neither like-minded nor cross-cutting sources	Study participants	0.16	0.0235
News content	Neither like-minded nor cross-cutting sources	Study participants	0.17	0.0223
News content	Neither like-minded nor cross-cutting sources	Study participants	0.18	0.0224
News content	Neither like-minded nor cross-cutting sources	Study participants	0.19	0.0224
News content	Neither like-minded nor cross-cutting sources	Study participants	0.2	0.0219
News content	Neither like-minded nor cross-cutting sources	Study participants	0.21	0.0199
News content	Neither like-minded nor cross-cutting sources	Study participants	0.22	0.021
News content	Neither like-minded nor cross-cutting sources	Study participants	0.23	0.0182
News content	Neither like-minded nor cross-cutting sources	Study participants	0.24	0.0189
News content	Neither like-minded nor cross-cutting sources	Study participants	0.25	0.0201
News content	Neither like-minded nor cross-cutting sources	Study participants	0.26	0.0202
News content	Neither like-minded nor cross-cutting sources	Study participants	0.27	0.0175
News content	Neither like-minded nor cross-cutting sources	Study participants	0.28	0.0172
News content	Neither like-minded nor cross-cutting sources	Study participants	0.29	0.0175
News content	Neither like-minded nor cross-cutting sources	Study participants	0.3	0.0172
News content	Neither like-minded nor cross-cutting sources	Study participants	0.31	0.0163
News content	Neither like-minded nor cross-cutting sources	Study participants	0.32	0.0166
News content	Neither like-minded nor cross-cutting sources	Study participants	0.33	0.0155
News content	Neither like-minded nor cross-cutting sources	Study participants	0.34	0.0142
News content	Neither like-minded nor cross-cutting sources	Study participants	0.35	0.0137
News content	Neither like-minded nor cross-cutting sources	Study participants	0.36	0.0131
News content	Neither like-minded nor cross-cutting sources	Study participants	0.37	0.0136
News content	Neither like-minded nor cross-cutting sources	Study participants	0.38	0.0135
News content	Neither like-minded nor cross-cutting sources	Study participants	0.39	0.0132
News content	Neither like-minded nor cross-cutting sources	Study participants	0.4	0.0115
News content	Neither like-minded nor cross-cutting sources	Study participants	0.41	0.0124
News content	Neither like-minded nor cross-cutting sources	Study participants	0.42	0.0121
News content	Neither like-minded nor cross-cutting sources	Study participants	0.43	0.0104
News content	Neither like-minded nor cross-cutting sources	Study participants	0.44	0.0098
News content	Neither like-minded nor cross-cutting sources	Study participants	0.45	0.0095
News content	Neither like-minded nor cross-cutting sources	Study participants	0.46	0.0091
News content	Neither like-minded nor cross-cutting sources	Study participants	0.47	0.0099
News content	Neither like-minded nor cross-cutting sources	Study participants	0.48	0.0097
News content	Neither like-minded nor cross-cutting sources	Study participants	0.49	0.0086
News content	Neither like-minded nor cross-cutting sources	Study participants	0.5	0.0092
News content	Neither like-minded nor cross-cutting sources	Study participants	0.51	0.0077
News content	Neither like-minded nor cross-cutting sources	Study participants	0.52	0.0077
News content	Neither like-minded nor cross-cutting sources	Study participants	0.53	0.008
News content	Neither like-minded nor cross-cutting sources	Study participants	0.54	0.0065
News content	Neither like-minded nor cross-cutting sources	Study participants	0.55	0.0062
News content	Neither like-minded nor cross-cutting sources	Study participants	0.56	0.0059
News content	Neither like-minded nor cross-cutting sources	Study participants	0.57	0.0067
News content	Neither like-minded nor cross-cutting sources	Study participants	0.58	0.006
News content	Neither like-minded nor cross-cutting sources	Study participants	0.59	0.0046
News content	Neither like-minded nor cross-cutting sources	Study participants	0.6	0.0042
News content	Neither like-minded nor cross-cutting sources	Study participants	0.61	0.0051
News content	Neither like-minded nor cross-cutting sources	Study participants	0.62	0.005
News content	Neither like-minded nor cross-cutting sources	Study participants	0.63	0.004
News content	Neither like-minded nor cross-cutting sources	Study participants	0.64	0.0038
News content	Neither like-minded nor cross-cutting sources	Study participants	0.65	0.0049
News content	Neither like-minded nor cross-cutting sources	Study participants	0.66	0.0033
News content	Neither like-minded nor cross-cutting sources	Study participants	0.67	0.0044
News content	Neither like-minded nor cross-cutting sources	Study participants	0.68	0.003
News content	Neither like-minded nor cross-cutting sources	Study participants	0.69	0.0026
News content	Neither like-minded nor cross-cutting sources	Study participants	0.7	0.0024
News content	Neither like-minded nor cross-cutting sources	Study participants	0.71	0.0027
News content	Neither like-minded nor cross-cutting sources	Study participants	0.72	0.0019
News content	Neither like-minded nor cross-cutting sources	Study participants	0.73	0.0026
News content	Neither like-minded nor cross-cutting sources	Study participants	0.74	0.0025
News content	Neither like-minded nor cross-cutting sources	Study participants	0.75	0.002
News content	Neither like-minded nor cross-cutting sources	Study participants	0.76	0.0019
News content	Neither like-minded nor cross-cutting sources	Study participants	0.77	0.0014
News content	Neither like-minded nor cross-cutting sources	Study participants	0.78	0.0014
News content	Neither like-minded nor cross-cutting sources	Study participants	0.79	0.0013
News content	Neither like-minded nor cross-cutting sources	Study participants	0.8	0.0012
News content	Neither like-minded nor cross-cutting sources	Study participants	0.81	0.0012
News content	Neither like-minded nor cross-cutting sources	Study participants	0.82	9.00E-04
News content	Neither like-minded nor cross-cutting sources	Study participants	0.83	0.0012
News content	Neither like-minded nor cross-cutting sources	Study participants	0.84	7.00E-04
News content	Neither like-minded nor cross-cutting sources	Study participants	0.85	7.00E-04
News content	Neither like-minded nor cross-cutting sources	Study participants	0.86	0.0012
News content	Neither like-minded nor cross-cutting sources	Study participants	0.87	6.00E-04
News content	Neither like-minded nor cross-cutting sources	Study participants	0.88	7.00E-04
News content	Neither like-minded nor cross-cutting sources	Study participants	0.89	4.00E-04
News content	Neither like-minded nor cross-cutting sources	Study participants	0.9	6.00E-04
News content	Neither like-minded nor cross-cutting sources	Study participants	0.91	3.00E-04
News content	Neither like-minded nor cross-cutting sources	Study participants	0.92	4.00E-04
News content	Neither like-minded nor cross-cutting sources	Study participants	0.93	3.00E-04
News content	Neither like-minded nor cross-cutting sources	Study participants	0.94	3.00E-04
News content	Neither like-minded nor cross-cutting sources	Study participants	0.95	3.00E-04
News content	Neither like-minded nor cross-cutting sources	Study participants	0.97	1.00E-04
News content	Neither like-minded nor cross-cutting sources	Study participants	0.98	2.00E-04
News content	Neither like-minded nor cross-cutting sources	Study participants	0.99	0
News content	Neither like-minded nor cross-cutting sources	Study participants	1	0.0025
News content	Neither like-minded nor cross-cutting sources	Study participants	NA	0.0022
News content	Neither like-minded nor cross-cutting sources	Study participants	NA	2.00E-04
