# Supplementary material for: Like-minded sources on Facebook are prevalent but not polarizing
Source: Nature. 2023 Jul 27;620(7972):137–44. doi: 10.1038/s41586-023-06297-w (PMC10396953; doi:10.1038/s41586-023-06297-w)
Supplement: Supplementary file 10 — Source Data Extended Data Fig. 4 [file 41586_2023_6297_MOESM10_ESM.csv]

dv_label	est	ate	ci	std_error	sample_size	pval
H1: Affective polarization	PATE	-0.00351478962994479	[-0.029, 0.022]	0.0129109807611256	22127	0.785445735251312
H1: Affective polarization	SATE	-0.0167331903087446	[-0.031, -0.003]	0.00722977306115388	22127	0.0206503413127588
H2: Ideological extremity	PATE	-0.00380366259953284	[-0.036, 0.028]	0.0162152264432537	21154	0.814542045513517
H2: Ideological extremity	SATE	-0.0124861991735136	[-0.031, 0.006]	0.00968088405134942	21154	0.197141591197558
H3a: Consistency of issue positions	PATE	0.0241608976952152	[-0.027, 0.075]	0.0259964697356138	21159	0.352696861911111
H3a: Consistency of issue positions	SATE	-0.00268759728318038	[-0.030, 0.024]	0.013682169700803	21159	0.844275010428829
H3b: Consistency of racial group evaluations	PATE	-0.00737939351920573	[-0.030, 0.015]	0.0115767917337984	21162	0.52385174860282
H3b: Consistency of racial group evaluations	SATE	0.000103661626479528	[-0.012, 0.012]	0.00630456802840738	21162	0.986881685589664
H4a: Consistency of vote choice / cand. evals	PATE	0.05575399640352	[0.001, 0.110]	0.0277353492537785	21158	0.0444212018274771
H4a: Consistency of vote choice / cand. evals	SATE	0.00508331646228471	[-0.022, 0.033]	0.0140478922365268	21158	0.717463136400617
H5a: Party-congenial beliefs	PATE	0.0270297815042608	[-0.028, 0.082]	0.0278983005610739	20442	0.332622347016291
H5a: Party-congenial beliefs	SATE	-0.00232416519238839	[-0.031, 0.026]	0.014693590444587	20442	0.87432011877257
H5b: Confidence in elections	PATE	0.00887414102808944	[-0.044, 0.062]	0.0271659254225408	20442	0.743925071918817
H5b: Confidence in elections	SATE	-0.00851270019254053	[-0.037, 0.020]	0.0144345180203132	20442	0.555367438957945
H5c: Respect for election norms	PATE	0.0186628151999975	[-0.036, 0.073]	0.0278227750009548	20390	0.502371644635403
H5c: Respect for election norms	SATE	-0.0143833307590879	[-0.042, 0.014]	0.0142639183523389	20390	0.313288075404682
