# Supplementary material for: Like-minded sources on Facebook are prevalent but not polarizing
Source: Nature. 2023 Jul 27;620(7972):137–44. doi: 10.1038/s41586-023-06297-w (PMC10396953; doi:10.1038/s41586-023-06297-w)
Supplement: Supplementary file 11 — Source Data Extended Data Fig. 5 [file 41586_2023_6297_MOESM11_ESM.csv]

dv_label	est	ate	ci	std_error	sample_size	pval
RQ1a: Validated turnout	PATE	-0.051176370071824	[-0.131, 0.029]	0.0408034911155833	10330	0.209792182952164
RQ1a: Validated turnout	SATE	-0.0303236530710725	[-0.072, 0.011]	0.0211255439766436	10330	0.151202900838891
RQ1b: Self-reported turnout	PATE	-0.0140343503542908	[-0.067, 0.039]	0.0272585387820172	22139	0.606655514489974
RQ1b: Self-reported turnout	SATE	-0.0209374068320178	[-0.047, 0.005]	0.0132443567274767	22139	0.113925519292134
RQ1c: Self-reported participation	PATE	0.000299878854373998	[-0.032, 0.033]	0.0164385899793528	21162	0.985445673544104
RQ1c: Self-reported participation	SATE	-0.0102774189859199	[-0.031, 0.010]	0.0104588155378238	21162	0.325787976024134
RQ1d: On-platform political participation (Dim 1)	PATE	-0.00275349854168576	[-0.015, 0.010]	0.00644711018372193	23377	0.669317461517625
RQ1d: On-platform political participation (Dim 1)	SATE	-0.0197097205685343	[-0.037, -0.003]	0.00874387577030361	23377	0.0241980324220011
RQ2a: perceived % of congenial friends	PATE	-0.0062641584268525	[-0.053, 0.040]	0.0236665445209872	21071	0.791255409240142
RQ2a: perceived % of congenial friends	SATE	-0.0303917946359904	[-0.058, -0.003]	0.0141406682985463	21071	0.0316261724783956
RQ2b: perceived % of uncongenial friends	PATE	0.00515881934179973	[-0.048, 0.058]	0.0269026085205126	21070	0.847932780267024
RQ2b: perceived % of uncongenial friends	SATE	0.0359289967198186	[0.007, 0.065]	0.0148168203605128	21070	0.0153218554905545
RQ2c: Seen pol. conv. on FB	PATE	0.0181073841936062	[-0.043, 0.079]	0.0311458252906841	21355	0.560994322864596
RQ2c: Seen pol. conv. on FB	SATE	-0.00919083580789926	[-0.038, 0.020]	0.0146641762137065	21355	0.530827002726693
RQ2d: Pol. conv. on FB were respectful	PATE	-0.0149039874944171	[-0.065, 0.035]	0.0256364560694112	19061	0.561005335434009
RQ2d: Pol. conv. on FB were respectful	SATE	-0.0330335599136691	[-0.063, -0.003]	0.0153242567559187	19061	0.0311244000894752
RQ2e: Pol. conv. on FB were informative	PATE	-0.0375152920732677	[-0.085, 0.010]	0.0242307711583059	19063	0.121578756823575
RQ2e: Pol. conv. on FB were informative	SATE	-0.0467332790383822	[-0.076, -0.017]	0.0149695429610336	19063	0.0017996293603209
RQ3: Perceived polarization	PATE	-0.00469908232053888	[-0.044, 0.035]	0.0200611480711871	21157	0.814802521228079
RQ3: Perceived polarization	SATE	0.00329837871667692	[-0.019, 0.025]	0.011134345961115	21157	0.767053827470594
RQ4a: In-party affinity	PATE	-0.00569331333891421	[-0.036, 0.025]	0.0154533528753961	22136	0.71256414309939
RQ4a: In-party affinity	SATE	-0.03478238086093	[-0.052, -0.017]	0.00889170641092818	22136	9.18931766181136e-05
RQ4c: Out-party antipathy	PATE	-0.00897980611835141	[-0.040, 0.022]	0.0159699569752461	22130	0.573921638906537
RQ4c: Out-party antipathy	SATE	-0.00859720116250962	[-0.027, 0.009]	0.00915532035948224	22130	0.347721084473478
RQ5a: Belief in false claims	PATE	-0.0117435439099683	[-0.049, 0.026]	0.0191279760293319	22136	0.539257350596868
RQ5a: Belief in false claims	SATE	-0.000235985457634781	[-0.022, 0.022]	0.011089839045026	22136	0.983022944541328
RQ5b: Belief in pro-attitudinal false claims	PATE	0.006769785445846	[-0.034, 0.047]	0.0205526076027517	22135	0.741865445270626
RQ5b: Belief in pro-attitudinal false claims	SATE	-0.0102344085708676	[-0.035, 0.015]	0.0126225942332591	22135	0.417488854491275
RQ5c: Accurate knowledge of current events	PATE	9.15438326625942e-05	[-0.037, 0.038]	0.0191375915498492	19414	0.996183417917352
RQ5c: Accurate knowledge of current events	SATE	-0.00907137027863998	[-0.031, 0.013]	0.0113918348422028	19414	0.425864786847728
RQ5d: Accurate pro-attitudinal knowledge of events	PATE	-0.0248472231295621	[-0.071, 0.021]	0.0236155225953209	19398	0.292740940299267
RQ5d: Accurate pro-attitudinal knowledge of events	SATE	-0.0124819778313046	[-0.039, 0.014]	0.01332400198572	19398	0.348871099339308
RQ6: Perceptions of democratic performance	PATE	-0.00870517860468072	[-0.048, 0.030]	0.0199259555003282	22138	0.662205297616567
RQ6: Perceptions of democratic performance	SATE	-0.00743181535515884	[-0.031, 0.016]	0.011804219676383	22138	0.528969561620805
RQ7: Ideological extremity of web visits	PATE	-0.0282347699408172	[-0.141, 0.084]	0.05739652940913	3432	0.62280441611356
RQ7: Ideological extremity of web visits	SATE	-0.0309628744263469	[-0.096, 0.034]	0.0330339074247688	3432	0.348667988832108
